# Supplementary material for: Using evolutionary constraint to define novel candidate driver genes in medulloblastoma
Source: Proc Natl Acad Sci U S A. 2023 Aug 7;120(33):e2300984120. doi: 10.1073/pnas.2300984120 (PMC10438395; doi:10.1073/pnas.2300984120)
Supplement: Supplementary file 2 — Dataset S01 (XLSX) [file pnas.2300984120.sd01.xlsx]

## Sheet: Sheet1
Dataset 1: Summary statistics for Pilocytic Astrocytoma (PA) cohort and their mutational burden
ICGC Donor ID	Diagnosis	Gender	Age at diagnosis	SPM	SIM	Total
DO35869	Pilocytic Astrocytoma	male	1	120	12	132
DO35871	Pilocytic Astrocytoma	female	4	145	4	149
DO35874	Pilocytic Astrocytoma	female	7	99	7	106
DO35877	Pilocytic Astrocytoma	female	15	121	5	126
DO35880	Pilocytic Astrocytoma	female	3	101	12	113
DO35883	Pilocytic Astrocytoma	female	11	453	25	478
DO35886	Pilocytic Astrocytoma	female	14	364	15	379
DO35889	Pilocytic Astrocytoma	female	5	90	3	93
DO35892	Pilocytic Astrocytoma	male	4	131	7	138
DO35895	Pilocytic Astrocytoma	female	23	464	25	489
DO35898	Pilocytic Astrocytoma	female	15	283	22	305
DO35901	Pilocytic Astrocytoma	male	4	514	16	530
DO35904	Pilocytic Astrocytoma	male	2	137	8	145
DO35907	Pilocytic Astrocytoma	male	3	90	4	94
DO35916	Pilocytic Astrocytoma	male	12	199	9	208
DO35919	Pilocytic Astrocytoma	female	14	709	33	742
DO35922	Pilocytic Astrocytoma	male	4	101	3	104
DO35925	Pilocytic Astrocytoma	male	2	95	7	102
DO35928	Pilocytic Astrocytoma	female	11	402	17	419
DO35931	Pilocytic Astrocytoma	male	9	240	30	270
DO35934	Pilocytic Astrocytoma	female	9	219	11	230
DO35937	Pilocytic Astrocytoma	female	15	225	5	230
DO35940	Pilocytic Astrocytoma	male	3	67	2	69
DO35943	Pilocytic Astrocytoma	female	6	288	18	306
DO35946	Pilocytic Astrocytoma	male	9	266	11	277
DO35949	Pilocytic Astrocytoma	female	3	161	9	170
DO35952	Pilocytic Astrocytoma	male	6	136	7	143
DO35955	Pilocytic Astrocytoma	male	10	231	7	238
DO35959	Pilocytic Astrocytoma	female	5	166	2	168
DO35961	Pilocytic Astrocytoma	male	9	141	11	152
DO35964	Pilocytic Astrocytoma	male	13	358	12	370
DO35967	Pilocytic Astrocytoma	female	5	126	12	138
DO35976	Pilocytic Astrocytoma	male	4	129	14	143
DO35979	Pilocytic Astrocytoma	male	16	1284	18	1302
DO35982	Pilocytic Astrocytoma	female	6	362	32	394
DO35985	Pilocytic Astrocytoma	male	6	122	10	132
DO35988	Pilocytic Astrocytoma	female	2	172	4	176
DO35991	Pilocytic Astrocytoma	male	9	478	18	496
DO35994	Pilocytic Astrocytoma	male	14	702	19	721
DO35997	Pilocytic Astrocytoma	male	6	118	4	122
DO36000	Pilocytic Astrocytoma	male	14	206	7	213
DO36003	Pilocytic Astrocytoma	male	12	264	18	282
DO36006	Pilocytic Astrocytoma	female	8	322	6	328
DO36009	Pilocytic Astrocytoma	male	9	286	17	303
DO36012	Pilocytic Astrocytoma	female	4	107	4	111
DO36015	Pilocytic Astrocytoma	male	11	190	7	197
DO36018	Pilocytic Astrocytoma	female	4	176	6	182
DO36021	Pilocytic Astrocytoma	female	6	109	4	113
DO36024	Pilocytic Astrocytoma	male	8	57	1	58
DO36027	Pilocytic Astrocytoma	female	3	180	3	183
DO36030	Pilocytic Astrocytoma	male	12	1022	38	1060
DO36033	Pilocytic Astrocytoma	female	21	1117	37	1154
DO36036	Pilocytic Astrocytoma	female	4	90	7	97
DO36039	Pilocytic Astrocytoma	female	7	182	10	192
DO36042	Pilocytic Astrocytoma	female	15	120	6	126
DO36048	Pilocytic Astrocytoma	male	9	107	11	118
DO36051	Pilocytic Astrocytoma	female	1	128	6	134
DO36054	Pilocytic Astrocytoma	male	15	146	1	147
DO36057	Pilocytic Astrocytoma	male	7	58	5	63
DO36062	Pilocytic Astrocytoma	female	4	104	11	115
DO36065	Pilocytic Astrocytoma	female	5	104	7	111
DO36068	Pilocytic Astrocytoma	female	5	198	9	207
DO36071	Pilocytic Astrocytoma	male	12	195	3	198
DO36074	Pilocytic Astrocytoma	male	14	224	11	235
DO36077	Pilocytic Astrocytoma	female	50	513	11	524
DO36080	Pilocytic Astrocytoma	female	40	516	16	532
DO36083	Pilocytic Astrocytoma	female	9	129	4	133
DO36087	Pilocytic Astrocytoma	male	25	430	29	459
DO36091	Pilocytic Astrocytoma	female	20	489	33	522
DO36095	Pilocytic Astrocytoma	male	7	84	4	88
DO36099	Pilocytic Astrocytoma	male	3	77	3	80
DO36103	Pilocytic Astrocytoma	female	14	348	18	366
DO36107	Pilocytic Astrocytoma	female	11	126	6	132
DO36111	Pilocytic Astrocytoma	female	10	364	21	385
DO36115	Pilocytic Astrocytoma	female	22	323	12	335
DO36119	Pilocytic Astrocytoma	female	17	374	14	388
DO36123	Pilocytic Astrocytoma	female	2	159	4	163
DO36127	Pilocytic Astrocytoma	female	7	141	11	152
DO36131	Pilocytic Astrocytoma	male	12	268	10	278
DO36135	Pilocytic Astrocytoma	male	1	94	5	99
DO36139	Pilocytic Astrocytoma	male	2	90	8	98
DO36143	Pilocytic Astrocytoma	female	11	95	8	103
DO36147	Pilocytic Astrocytoma	female	5	100	2	102
DO36151	Pilocytic Astrocytoma	male	5	199	25	224
DO36155	Pilocytic Astrocytoma	male	1	163	16	179
DO36159	Pilocytic Astrocytoma	male	7	86	13	99
DO36163	Pilocytic Astrocytoma	female	29	40	1	41
DO36167	Pilocytic Astrocytoma	male	5	237	18	255
DO36171	Pilocytic Astrocytoma	female	8	391	11	402
