# Supplementary material for: Using evolutionary constraint to define novel candidate driver genes in medulloblastoma
Source: Proc Natl Acad Sci U S A. 2023 Aug 7;120(33):e2300984120. doi: 10.1073/pnas.2300984120 (PMC10438395; doi:10.1073/pnas.2300984120)
Supplement: Supplementary file 3 — Dataset S02 (XLSX) [file pnas.2300984120.sd02.xlsx]

## Sheet: Sheet1
Dataset 2: Summary statistics for Medulloblastoma (MB) cohort and their mutational burden
ICGC Donor ID	Diagnosis	Subgroup	Gender	Age at diagnosis	SPM	SIM	Total
DO35538	Medulloblastoma	SHH	female	6	741	54	795
DO35539	Medulloblastoma	Group 4	male	7	598	58	656
DO35540	Medulloblastoma	SHH	female	16	1170	180	1350
DO35541	Medulloblastoma	Group 3	female	6	1515	35	1550
DO35542	Medulloblastoma	Group 4	female	14	1729	214	1943
DO35543	Medulloblastoma	Group 4	male	9	1128	115	1243
DO35544	Medulloblastoma	Group 4	female	11	976	185	1161
DO35545	Medulloblastoma	Group 3	male	6	954	83	1037
DO35547	Medulloblastoma	SHH	male	3	347	25	372
DO35550	Medulloblastoma	Group 4	male	17	1393	98	1491
DO35551	Medulloblastoma	Group 3	male	3	606	53	659
DO35552	Medulloblastoma	Group 3	female	15	1155	47	1202
DO35553	Medulloblastoma	Group 3	female	13	1729	275	2004
DO35554	Medulloblastoma	Group 4	female	13	1034	131	1165
DO35555	Medulloblastoma	WNT	female	9	1279	195	1474
DO35556	Medulloblastoma	SHH	female	4	429	54	483
DO35558	Medulloblastoma	SHH	female	10	2503	226	2729
DO35559	Medulloblastoma	Group 4	male	7	541	44	585
DO35564	Medulloblastoma	Group 4	male	8	1349	133	1482
DO35566	Medulloblastoma	SHH	male	1	84	3	87
DO35568	Medulloblastoma	WNT	female	14	2101	383	2484
DO35569	Medulloblastoma	Group 3	female	8	772	84	856
DO35571	Medulloblastoma	SHH	female	13	4437	328	4765
DO35572	Medulloblastoma	SHH	female	4	385	28	413
DO35573	Medulloblastoma	Group 3	male	4	1615	283	1898
DO35574	Medulloblastoma	SHH	female	1	118	13	131
DO35575	Medulloblastoma	Group 4	male	6	1107	94	1201
DO35576	Medulloblastoma	Group 3	male	4	348	43	391
DO35577	Medulloblastoma	Group 4	male	3	216	25	241
DO35581	Medulloblastoma	Group 3	male	3	2242	107	2349
DO35582	Medulloblastoma	WNT	female	6	1244	115	1359
DO35584	Medulloblastoma	Group 4	male	10	847	160	1007
DO35585	Medulloblastoma	Group 3	female	10	1556	210	1766
DO35586	Medulloblastoma	Group 4	male	7	775	64	839
DO35611	Medulloblastoma	Group 4	male	19	2335	132	2467
DO35612	Medulloblastoma	Group 4	male	18	1172	143	1315
DO35613	Medulloblastoma	Group 4	male	18	1115	85	1200
DO35616	Medulloblastoma	Group 4	female	14	1557	82	1639
DO35617	Medulloblastoma	Group 4	male	12	1773	112	1885
DO35618	Medulloblastoma	Group 4	female	5	339	48	387
DO35619	Medulloblastoma	Group 4	male	4	657	43	700
DO35620	Medulloblastoma	SHH	male	2	376	50	426
DO35621	Medulloblastoma	Group 3	female	4	776	101	877
DO35622	Medulloblastoma	Group 3	male	2	442	35	477
DO35623	Medulloblastoma	Group 4	male	15	1186	128	1314
DO35624	Medulloblastoma	Group 4	male	10	2266	140	2406
DO35625	Medulloblastoma	Group 4	female	15	2734	287	3021
DO35626	Medulloblastoma	Group 3	male	3	419	21	440
DO35627	Medulloblastoma	Group 3	male	3	507	51	558
DO35628	Medulloblastoma	Group 3	male	8	1157	88	1245
DO35654	Medulloblastoma	Group 3	male	16	4193	562	4755
DO35668	Medulloblastoma	Group 4	male	8	710	65	775
DO35676	Medulloblastoma	Group 3	female	9	458	99	557
DO35678	Medulloblastoma	Group 4	female	9	584	49	633
DO35704	Medulloblastoma	Group 3	male	3	934	233	1167
DO35715	Medulloblastoma	Group 3	male	4	1515	52	1567
DO35721	Medulloblastoma	Group 4	male	9	838	112	950
DO35723	Medulloblastoma	Group 4	female	9	1630	182	1812
DO35725	Medulloblastoma	Group 4	male	11	658	38	696
DO35729	Medulloblastoma	Group 3	male	1	308	63	371
DO35733	Medulloblastoma	Group 3	male	3	433	107	540
DO35737	Medulloblastoma	Group 4	male	10	792	127	919
DO35739	Medulloblastoma	Group 4	female	10	4196	302	4498
DO35741	Medulloblastoma	Group 3	female	4	500	68	568
DO35747	Medulloblastoma	Group 4	male	8	788	90	878
DO35749	Medulloblastoma	Group 4	male	16	870	82	952
DO35753	Medulloblastoma	Group 4	male	11	1125	115	1240
DO35755	Medulloblastoma	Group 4	female	5	292	33	325
DO35757	Medulloblastoma	Group 4	male	8	897	66	963
DO35763	Medulloblastoma	Group 3	female	3	927	62	989
DO35841	Medulloblastoma	Group 4	male	16	1631	196	1827
DO35845	Medulloblastoma	Group 3	male	5	1405	345	1750
DO35847	Medulloblastoma	SHH	female	5	402	19	421
DO35857	Medulloblastoma	Group 3	male	3	638	102	740
DO48888	Medulloblastoma	SHH	male	20	2196	196	2392
DO48889	Medulloblastoma	SHH	female	42	3085	511	3596
DO48890	Medulloblastoma	Group 4	female	23	1315	89	1404
DO48891	Medulloblastoma	SHH	female	32	2669	370	3039
DO48892	Medulloblastoma	SHH	male	23	1498	310	1808
DO48893	Medulloblastoma	SHH	male	28	3542	442	3984
DO48894	Medulloblastoma	SHH	male	27	2751	243	2994
DO48895	Medulloblastoma	SHH	male	25	2170	405	2575
DO48896	Medulloblastoma	SHH	male	22	1145	149	1294
DO48898	Medulloblastoma	Unclassified	female	29	2442	403	2845
DO48899	Medulloblastoma	SHH	male	23	2717	555	3272
DO48900	Medulloblastoma	SHH	female	31	2525	294	2819
DO48901	Medulloblastoma	Group 4	female	29	4081	198	4279
DO48902	Medulloblastoma	SHH	female	29	3206	260	3466
DO48904	Medulloblastoma	SHH	male	38	3734	562	4296
DO48905	Medulloblastoma	SHH	male	32	1987	284	2271
DO48906	Medulloblastoma	SHH	female	49	5223	751	5974
DO48907	Medulloblastoma	SHH	male	31	1941	412	2353
DO48909	Medulloblastoma	SHH	female	39	5416	547	5963
DO48911	Medulloblastoma	SHH	female	23	1945	284	2229
DO48912	Medulloblastoma	SHH	male	35	3327	363	3690
DO48914	Medulloblastoma	SHH	female	19	3645	880	4525
DO48915	Medulloblastoma	SHH	female	31	4319	499	4818
DO48916	Medulloblastoma	Unclassified	female	25	2528	328	2856
DO48917	Medulloblastoma	SHH	female	22	2864	201	3065
DO48918	Medulloblastoma	Group 3	female	10	1125	138	1263
DO48919	Medulloblastoma	SHH	male	13	2631	260	2891
DO48920	Medulloblastoma	Group 3	female	7	1758	88	1846
DO48921	Medulloblastoma	Group 4	male	4	1960	287	2247
DO48922	Medulloblastoma	Group 3	male	10	946	96	1042
DO48923	Medulloblastoma	Group 3	female	3	1740	168	1908
DO48924	Medulloblastoma	Group 3	male	4	237	15	252
DO48925	Medulloblastoma	Group 4	male	6	707	83	790
DO48927	Medulloblastoma	Group 4	female	9	924	70	994
DO48929	Medulloblastoma	Group 4	female	6	993	86	1079
DO48930	Medulloblastoma	Group 3	female	8	1589	98	1687
DO48932	Medulloblastoma	Group 4	female	4	1119	89	1208
DO48934	Medulloblastoma	Group 3	male	5	721	103	824
DO48935	Medulloblastoma	Group 3	male	7	970	69	1039
DO48936	Medulloblastoma	Group 3	male	9	1434	59	1493
DO48937	Medulloblastoma	Group 3	male	21	1058	187	1245
DO48938	Medulloblastoma	Group 3	male	11	2285	339	2624
DO48939	Medulloblastoma	SHH	female	16	733	112	845
DO48940	Medulloblastoma	Group 4	male	11	1688	106	1794
DO48941	Medulloblastoma	Group 4	male	6	590	53	643
DO48943	Medulloblastoma	Group 4	female	27	1438	228	1666
DO48944	Medulloblastoma	SHH	male	26	1976	312	2288
DO48945	Medulloblastoma	SHH	male	22	1878	303	2181
DO48946	Medulloblastoma	SHH	female	3	1276	208	1484
DO48948	Medulloblastoma	Group 4	male	12	1293	50	1343
DO48949	Medulloblastoma	Group 4	male	3	891	95	986
DO48950	Medulloblastoma	Group 4	male	3	325	29	354
DO48951	Medulloblastoma	Unclassified	female	16	948	148	1096
DO48952	Medulloblastoma	Group 3	female	6	1005	38	1043
DO48953	Medulloblastoma	Group 4	female	8	1454	105	1559
DO48955	Medulloblastoma	Group 3	female	9	2002	117	2119
DO48957	Medulloblastoma	Group 3	male	5	1258	145	1403
DO48958	Medulloblastoma	Group 4	male	5	1172	137	1309
DO48959	Medulloblastoma	Group 3	female	9	774	141	915
DO48961	Medulloblastoma	Group 4	female	5	623	72	695
DO48963	Medulloblastoma	Group 4	male	4	676	104	780
DO48964	Medulloblastoma	Group 3	male	8	1082	277	1359
DO48965	Medulloblastoma	Group 4	male	4	423	58	481
DO48966	Medulloblastoma	Group 4	female	3	1142	133	1275
DO48967	Medulloblastoma	Group 4	female	9	609	57	666
DO48968	Medulloblastoma	Group 4	male	2	445	63	508
DO48969	Medulloblastoma	Group 4	female	18	572	72	644
DO48970	Medulloblastoma	Group 3	female	11	217	22	239
DO48971	Medulloblastoma	Group 4	male	10	2133	276	2409
DO48972	Medulloblastoma	Group 4	female	8	1181	153	1334
DO48973	Medulloblastoma	Group 3	female	10	1754	202	1956
DO48974	Medulloblastoma	Group 4	female	7.6	535	80	615
