# Supplementary material for: Using evolutionary constraint to define novel candidate driver genes in medulloblastoma
Source: Proc Natl Acad Sci U S A. 2023 Aug 7;120(33):e2300984120. doi: 10.1073/pnas.2300984120 (PMC10438395; doi:10.1073/pnas.2300984120)
Supplement: Supplementary file 4 — Dataset S03 (XLSX) [file pnas.2300984120.sd03.xlsx]

## Sheet: Sheet1
Dataset 3: Genes with non-silent/protein-modifying variants for PA seen in ≥2 tumors + Significantly Mutated Genes (SMG)
Gene	No. of non-silent changes	Observed in how many tumors	SMG?
BRAF	6	6	Yes
FGFR1	6	5	No
NF1	5	4	No
KRAS	4	2	No
AHNAK2	2	2	No
AMBP	2	1	No
FLG	2	2	No
IL4R	2	2	No
KIAA1549	2	2	No
PTPN11	2	2	No
SETD2	2	2	No
