# Supplementary material for: Using evolutionary constraint to define novel candidate driver genes in medulloblastoma
Source: Proc Natl Acad Sci U S A. 2023 Aug 7;120(33):e2300984120. doi: 10.1073/pnas.2300984120 (PMC10438395; doi:10.1073/pnas.2300984120)
Supplement: Supplementary file 5 — Dataset S04 (XLSX) [file pnas.2300984120.sd04.xlsx]

## Sheet: Sheet1
Dataset 4: Candidate genes in PA with NCCMs ≥ 1 per 100 kbp															Key for dataset 4.
Index	Mutation Name	Mutation Name (Shared Loci separated by ',' and colored)	Top NCCM Gene	ICGC Donor ID	Gender	Age at diagnosis	Chrom#	Posi.	Ref.	Alt.	Mutation Classification	phyloP	VAF		Column Letter	Name	Description
1	NDUFB2.NCCM-1	ADCK2.NCCM-1, BRAF.NCCM-1, NDUFB2.NCCM-1	NDUFB2	DO36071	male	12	7	140347391	C	A	RNA	2.807	0.1493		A	Index	Sequential indexing for the current dataset
2	NDUFB2.NCCM-2	ADCK2.NCCM-2, BRAF.NCCM-2, NDUFB2.NCCM-2	NDUFB2	DO36065	female	5	7	140474641	A	C	Intron	3.603	0.125		B	Mutation Name	Name of the mutation, formed by prefixing gene + consecutive numbers
3	NDUFB2.NCCM-3	ADCK2.NCCM-3, BRAF.NCCM-3, NDUFB2.NCCM-3	NDUFB2	DO35901	male	4	7	140491337	T	A	Intron	1.259	0.3333		C	Mutation Name (Shared Loci separated by ',' and colored)	If present, other shared loci are shown as well. Otherwise name is the same as col. B
4	NDUFB2.NCCM-4	BRAF.NCCM-4, NDUFB2.NCCM-4	NDUFB2	DO35961	male	9	7	140500287	A	T	Intron	4.712	0.283		D	Top NCCM Gene	Genes, whose regulatory potential is examined
5	NDUFB2.NCCM-5	BRAF.NCCM-5, NDUFB2.NCCM-5	NDUFB2	DO35961	male	9	7	140500288	G	T	Intron	8.796	0.3		E	ICGC Donor ID	ICGC Sample ID
6	ADCK2.NCCM-1	ADCK2.NCCM-1, BRAF.NCCM-1, NDUFB2.NCCM-1	ADCK2	DO36071	male	12	7	140347391	C	A	RNA	2.807	0.1493		F	Gender	Gender/Sex for the patient
7	ADCK2.NCCM-2	ADCK2.NCCM-2, BRAF.NCCM-2, NDUFB2.NCCM-2	ADCK2	DO36065	female	5	7	140474641	A	C	Intron	3.603	0.125		G	Age at diagnosis	Age at which the disease was diagnosed. Colored cells represent pediatric cohort, i.e. age <18
8	ADCK2.NCCM-3	ADCK2.NCCM-3, BRAF.NCCM-3, NDUFB2.NCCM-3	ADCK2	DO35901	male	4	7	140491337	T	A	Intron	1.259	0.3333		H	Chrom#	Chromosome number
9	PRUNE.NCCM-1	PRUNE.NCCM-1	PRUNE	DO36167	male	5	1	150888475	T	A	IGR	1.722	0.1818		I	Posi.	Position(s) where SPM/SIM is observed
10	PRUNE.NCCM-2	PRUNE.NCCM-2	PRUNE	DO35964	male	13	1	150979302	A	C	Intron	3.77	0.1875		J	Ref.	Reference allele
11	PRUNE.NCCM-3	PRUNE.NCCM-3	PRUNE	DO36003	male	12	1	151094473	A	G	3'UTR	3.025	0.0952		K	Alt.	Alternate allele
12	RBM18.NCCM-1	MRRF.NCCM-1,RBM18.NCCM-1	RBM18	DO36087	male	25	9	124993145	C	T	5'Flank	1.498	0.2326		L	Mutation Classification	Type of change for the SPM/SIM.
13	RBM18.NCCM-2	MRRF.NCCM-2,RBM18.NCCM-2	RBM18	DO35991	male	9	9	125070511	G	T	Intron	2.174	0.0889		M	phyloP	phyloP scores.
14	RBM18.NCCM-3	MRRF.NCCM-3,RBM18.NCCM-3	RBM18	DO35892	male	4	9	125117238	G	T	IGR	1.673	0.375
15	ACRC.NCCM-1	ACRC.NCCM-1,OGT.NCCM-1	ACRC	DO36091	female	20	X	70711926	C	T	Intron	4.807	0.1667
16	ACRC.NCCM-2	ACRC.NCCM-2,OGT.NCCM-2	ACRC	DO35886	female	14	X	70795136	G	T	3'UTR	4.848	0.1176
17	ACRC.NCCM-3	ACRC.NCCM-3,OGT.NCCM-3	ACRC	DO36171	female	8	X	70888031	C	T	RNA	2.21	0.3692
18	OGT.NCCM-1	ACRC.NCCM-1,OGT.NCCM-1	OGT	DO36091	female	20	X	70711926	C	T	Intron	4.807	0.1667
19	OGT.NCCM-2	ACRC.NCCM-2,OGT.NCCM-2	OGT	DO35886	female	14	X	70795136	G	T	3'UTR	4.848	0.1176
20	OGT.NCCM-3	ACRC.NCCM-3,OGT.NCCM-3	OGT	DO36171	female	8	X	70888031	C	T	RNA	2.21	0.3692
21	BRAF.NCCM-1	ADCK2.NCCM-1, BRAF.NCCM-1, NDUFB2.NCCM-1	BRAF	DO36071	male	12	7	140347391	C	A	RNA	2.807	0.1493
22	BRAF.NCCM-2	ADCK2.NCCM-2, BRAF.NCCM-2, NDUFB2.NCCM-2	BRAF	DO36065	female	5	7	140474641	A	C	Intron	3.603	0.125
23	BRAF.NCCM-3	ADCK2.NCCM-3, BRAF.NCCM-3, NDUFB2.NCCM-3	BRAF	DO35901	male	4	7	140491337	T	A	Intron	1.259	0.3333
24	BRAF.NCCM-4	BRAF.NCCM-4, NDUFB2.NCCM-4	BRAF	DO35961	male	9	7	140500287	A	T	Intron	4.712	0.283
25	BRAF.NCCM-5	BRAF.NCCM-5, NDUFB2.NCCM-5	BRAF	DO35961	male	9	7	140500288	G	T	Intron	8.796	0.3
26	MRRF.NCCM-1	MRRF.NCCM-1,RBM18.NCCM-1	MRRF	DO36087	male	25	9	124993145	C	T	5'Flank	1.498	0.2326
27	MRRF.NCCM-2	MRRF.NCCM-2,RBM18.NCCM-2	MRRF	DO35991	male	9	9	125070511	G	T	Intron	2.174	0.0889
28	MRRF.NCCM-3	MRRF.NCCM-3,RBM18.NCCM-3	MRRF	DO35892	male	4	9	125117238	G	T	IGR	1.673	0.375
29	KIT.NCCM-1	KIT.NCCM-1	KIT	DO36018	female	4	4	55474554	G	A	lincRNA	1.627	0.3929
30	KIT.NCCM-2	KIT.NCCM-2	KIT	DO36127	female	7	4	55592271	C	T	Intron	3.97	0.2182
31	KIT.NCCM-3	KIT.NCCM-3	KIT	DO36030	male	12	4	55615737	T	G	IGR	2.156	0.2195
32	OR4E2.NCCM-1	OR4E2.NCCM-1	OR4E2	DO35925	male	2	14	22033814	G	T	IGR	2.783	0.0968
33	OR4E2.NCCM-2	OR4E2.NCCM-2	OR4E2	DO36167	male	5	14	22180092	G	T	RNA	1.662	0.2083
34	OR1L6.NCCM-1	OR1L6.NCCM-1	OR1L6	DO36030	male	12	9	125507513	C	A	IGR	1.542	0.2564
35	OR1L6.NCCM-2	OR1L6.NCCM-2	OR1L6	DO36155	male	1	9	125610709	C	A	3'UTR	2.404	0.3235
36	FKSG68.NCCM-1	FKSG68.NCCM-1	FKSG68	DO35940	male	3	21	37221612	C	T	IGR	2.327	0.1579
37	FKSG68.NCCM-2	FKSG68.NCCM-2	FKSG68	DO36000	male	14	21	37357519	C	A	IGR	1.247	0.0682
