# Supplementary material for: Using evolutionary constraint to define novel candidate driver genes in medulloblastoma
Source: Proc Natl Acad Sci U S A. 2023 Aug 7;120(33):e2300984120. doi: 10.1073/pnas.2300984120 (PMC10438395; doi:10.1073/pnas.2300984120)
Supplement: Supplementary file 6 — Dataset S05 (XLSX) [file pnas.2300984120.sd05.xlsx]

## Sheet: Sheet1
Dataset 5: Functional enrichment/over-​representation analysis of PA genes with protein-modifying changes and NCCM candidate genes
Source Database	ID	Pathway/Ontology	p-value (Adjusted)	Total no. of genes in Pathway/Ontology	No. of query genes overlapping	Genes
REACTOME	REAC:R-HSA-5663202	Diseases of signal transduction by growth factor receptors and second messengers	0.000186132	380	7	NF1,FGFR1,KIAA1549,PTPN11,KRAS,BRAF,KIT
REACTOME	REAC:R-HSA-6802957	Oncogenic MAPK signaling	0.00169553	82	4	NF1,KIAA1549,KRAS,BRAF
KEGG	KEGG:04014	Ras signaling pathway	0.00178933	231	5	NF1,FGFR1,PTPN11,KRAS,KIT
KEGG	KEGG:05224	Breast cancer	0.00546148	147	4	FGFR1,KRAS,BRAF,KIT
KEGG	KEGG:04010	MAPK signaling pathway	0.00567848	294	5	NF1,FGFR1,KRAS,BRAF,KIT
REACTOME	REAC:R-HSA-5684996	MAPK1/MAPK3 signaling	0.010566	269	5	NF1,PTPN11,KRAS,BRAF,KIT
KEGG	KEGG:05221	Acute myeloid leukemia	0.0110093	67	3	KRAS,BRAF,KIT
KEGG	KEGG:05211	Renal cell carcinoma	0.0115055	68	3	PTPN11,KRAS,BRAF
KEGG	KEGG:05230	Central carbon metabolism in cancer	0.0125411	70	3	FGFR1,KRAS,KIT
KEGG	KEGG:05218	Melanoma	0.0136355	72	3	FGFR1,KRAS,BRAF
KEGG	KEGG:05220	Chronic myeloid leukemia	0.0160063	76	3	PTPN11,KRAS,BRAF
KEGG	KEGG:01521	EGFR tyrosine kinase inhibitor resistance	0.0179494	79	3	NF1,KRAS,BRAF
KEGG	KEGG:05205	Proteoglycans in cancer	0.0197088	205	4	FGFR1,PTPN11,KRAS,BRAF
REACTOME	REAC:R-HSA-5683057	MAPK family signaling cascades	0.0201886	308	5	NF1,PTPN11,KRAS,BRAF,KIT
KEGG	KEGG:04015	Rap1 signaling pathway	0.0216086	210	4	FGFR1,KRAS,BRAF,KIT
KEGG	KEGG:05215	Prostate cancer	0.0328484	97	3	FGFR1,KRAS,BRAF
GO:Biological Process	GO:0043408	regulation of MAPK cascade	0.00623178	734	7	NF1,FGFR1,PTPN11,AMBP,KRAS,BRAF,KIT
GO:Biological Process	GO:0000165	MAPK cascade	0.0375187	965	7	NF1,FGFR1,PTPN11,AMBP,KRAS,BRAF,KIT
GO:Biological Process	GO:0048871	multicellular organismal homeostasis	0.0144003	533	6	NF1,FLG,PTPN11,IL4R,KRAS,OGT
GO:Biological Process	GO:0043405	regulation of MAP kinase activity	0.0185048	316	5	NF1,FGFR1,PTPN11,KRAS,KIT
GO:Biological Process	GO:0008542	visual learning	0.000164878	45	4	NF1,KRAS,BRAF,KIT
GO:Biological Process	GO:0007632	visual behavior	0.000254062	50	4	NF1,KRAS,BRAF,KIT
GO:Biological Process	GO:0008306	associative learning	0.00162804	79	4	NF1,KRAS,BRAF,KIT
GO:Biological Process	GO:0007612	learning	0.0193972	147	4	NF1,KRAS,BRAF,KIT
GO:Biological Process	GO:0021897	forebrain astrocyte development	0.00155287	2	2	NF1,KRAS
GO:Biological Process	GO:0021896	forebrain astrocyte differentiation	0.00155287	2	2	NF1,KRAS
