# Supplementary material for: Using evolutionary constraint to define novel candidate driver genes in medulloblastoma
Source: Proc Natl Acad Sci U S A. 2023 Aug 7;120(33):e2300984120. doi: 10.1073/pnas.2300984120 (PMC10438395; doi:10.1073/pnas.2300984120)
Supplement: Supplementary file 7 — Dataset S06 (XLSX) [file pnas.2300984120.sd06.xlsx]

## Sheet: Sheet1
Dataset 6: Candidate gene in MB with ≥ 2 NCCMs per 100 kbp
Ranking	Candidate Gene	Description	Total NCCMs	WNT	SHH	Group 3	Group 4	Unclassified
1	NABP1	SOSS complex subunit B2	8	0	2	3	3	0
2	IFIH1	Interferon-induced helicase C domain-containing protein 1	8	0	1	0	7	0
3	COL1A2	Collagen alpha-2(I) chain	7	0	2	3	2	0
4	PAX6	Paired box protein Pax-6	7	0	3	3	1	0
5	DLX6	Homeobox protein DLX-6	6	0	2	1	3	0
6	HAND2	Heart- and neural crest derivatives-expressed protein 2	6	0	2	1	3	0
7	CASD1	N-acetylneuraminate 9-O-acetyltransferase	7	0	2	3	2	0
8	NFE2L1	Nuclear factor erythroid 2-related factor 1	6	0	3	0	3	0
9	SNX11	Sorting nexin-11	6	0	2	0	4	0
10	CRB2	Protein crumbs homolog 2	6	0	0	4	2	0
11	FGR	Tyrosine-protein kinase Fgr	6	0	4	1	0	1
12	NACC1	Nucleus accumbens-associated protein 1	6	0	4	1	0	1
13	GSS	Glutathione synthetase	6	0	3	1	2	0
14	ZNF462	Zinc finger protein 462	9	0	1	2	6	0
15	AXIN2	Axin-2	6	0	0	2	4	0
16	CBX1	Chromobox protein homolog 1	6	0	2	0	4	0
17	ABCC12	Multidrug resistance-associated protein 9	7	0	2	1	3	1
18	MAP3K7	Mitogen-activated protein kinase kinase kinase 7	7	0	2	1	3	1
19	UBXN11	UBX domain-containing protein 11	6	0	3	2	0	1
20	NUAK1	NUAK family SNF1-like kinase 1	7	0	6	0	0	1
21	GTF2E1	General transcription factor IIE subunit 1	6	1	2	1	2	0
22	DKFZP547L112	Putative uncharacterized protein	5	0	2	1	2	0
23	OR5G3	Olfactory Receptor Family 5 Subfamily G Member 3	5	0	1	3	1	0
24	ATOH1	Protein atonal homolog 1	5	0	3	1	1	0
25	CTD-2144E22.5	Putative uncharacterized protein	5	1	3	1	0	0
26	WBP1	WW domain binding protein 1	5	0	1	1	2	1
27	PSMB11	Proteasome subunit beta type-11	5	0	1	2	2	0
28	MRPL53	Mitochondrial ribosomal protein L53	5	0	1	1	2	1
29	PCSK1	Neuroendocrine convertase 1	6	0	2	2	2	0
30	HOXB1	Homeobox protein Hox-B1	5	0	1	3	1	0
31	KCNA3	Potassium voltage-gated channel subfamily A member 3	5	0	3	0	2	0
32	PNMT	Phenylethanolamine N-methyltransferase	5	0	2	0	3	0
33	MOGS	Mannosyl-oligosaccharide glucosidase	5	0	1	1	2	1
34	TCAP	Telethonin	5	0	2	0	3	0
35	HMGB4	Canonical high mobility Group	5	0	2	1	2	0
36	SH3BGRL3	SH3 domain-binding glutamic acid-rich-like protein 3	5	0	2	2	0	1
37	CD52	CAMPATH-1 antigen	5	0	3	2	0	0
38	IRX5	Iroquois-class homeodomain protein IRX-5	5	0	2	2	1	0
39	NKX2-2	Homeobox protein Nkx-2.2	5	0	4	1	0	0
40	LYL1	Protein lyl-1	5	0	3	1	0	1
41	TLCD1	Calfacilitin	5	0	3	0	2	0
42	DLX5	Homeobox protein DLX-5	5	0	2	1	2	0
43	IER2	Immediate early response gene 2 protein	5	0	4	1	0	0
44	INO80B	INO80 complex subunit B	5	0	1	1	2	1
45	HOXB2	Homeobox protein Hox-B2	5	0	1	3	1	0
46	C14orf119	Uncharacterized protein C14orf119	5	0	1	2	2	0
47	BCDIN3D	Pre-miRNA 5'-monophosphate methyltransferase	5	0	2	1	2	0
48	RPL23A	60S ribosomal protein L23a	5	0	3	0	2	0
49	ZBTB18	Zinc finger and BTB domain-containing protein 18	5	1	1	1	2	0
50	TRAF4	TNF receptor-associated factor 4	5	0	3	0	2	0
51	STX10	Syntaxin-10	5	0	4	1	0	0
52	CDH24	Cadherin-24	5	0	1	2	2	0
53	BMP4	Bone morphogenetic protein 4	5	0	0	3	2	0
54	TTC31	Tetratricopeptide repeat domain containing	5	0	1	1	2	1
55	CNGA4	Cyclic nucleotide-gated cation channel alpha-4	5	0	3	1	1	0
56	ZC3H12A	Endoribonuclease ZC3H12A	5	0	4	0	1	0
57	ZFHX4	Zinc finger homeobox protein 4	9	0	8	1	0	0
58	TRMT5	tRNA (guanine(37)-N1)-methyltransferase	5	0	3	1	1	0
59	DAND5	DAN domain family member 5	5	0	4	0	0	1
60	CCDC142	Coiled-coil domain containing 142	5	0	1	1	2	1
61	TAC4	Tachykinin-4	5	0	0	0	5	0
62	GCA	Grancalcin	6	0	1	0	5	0
63	TRMT1	tRNA (guanine(26)-N(2))-dimethyltransferase	5	0	3	1	0	1
64	ZIC3	Zinc finger protein ZIC 3	5	1	4	0	0	0
65	ISL1	Insulin gene enhancer protein ISL-1	5	0	1	3	1	0
66	ZNF683	Tissue-resident T-cell transcription regulator protein ZNF683	5	0	3	2	0	0
67	PDK4	[Pyruvate dehydrogenase (acetyl-transferring)] kinase isozyme 4, mitochondrial	5	0	2	0	3	0
68	PGLYRP3	Peptidoglycan recognition protein 3	5	0	3	1	1	0
69	MEF2C	Myocyte-specific enhancer factor 2C	9	1	4	1	3	0
70	HDAC3	Histone deacetylase 3	5	0	2	1	1	1
71	NEK8	Serine/threonine-protein kinase Nek8	5	0	3	0	2	0
72	FSD1L	FSD1-like protein	7	0	1	3	3	0
73	C16orf47	Zinc Finger Homeobox 3	5	1	4	0	0	0
74	PGLYRP4	Peptidoglycan recognition protein 4	5	0	3	1	1	0
75	C2orf91	Uncharacterized protein C2orf91	5	0	1	0	4	0
76	FAM180A	Protein FAM180A	5	1	3	1	0	0
77	AHDC1	AT-hook DNA-binding motif-containing protein 1	6	0	4	1	0	1
78	UGT2A3	UDP-glucuronosyltransferase 2A3	5	0	1	2	1	1
79	MYH7B	Myosin-7B	5	0	2	1	2	0
80	PGAP3	Post-GPI attachment to proteins factor 3	5	0	2	0	3	0
81	STARD3	StAR-related lipid transfer protein 3	5	0	2	0	3	0
82	SPA17	Sperm surface protein Sp17	5	0	2	1	2	0
83	LSM6	U6 snRNA-associated Sm-like protein LSm6	5	0	0	2	3	0
84	FOSL2	Fos-related antigen 2	5	0	2	0	3	0
85	SUPV3L1	ATP-dependent RNA helicase SUPV3L1, mitochondrial	5	0	2	2	1	0
86	TCP11	T-complex protein 11 homolog	5	0	2	1	2	0
87	AIM1L	Beta/gamma crystallin domain-containing protein 2	5	0	3	2	0	0
88	RP11-366L20.2	HMGA2 Antisense RNA 1 gene.	5	0	0	1	3	1
89	SLC7A11	Cystine/glutamate transporter	6	0	1	0	5	0
90	BPGM	Bisphosphoglycerate mutase	5	0	2	0	3	0
91	ZNF76	Zinc finger protein 76	5	0	1	1	3	0
92	ACIN1	Apoptotic chromatin condensation inducer in the nucleus	5	0	1	2	2	0
93	NCKAP5L	Nck-associated protein 5-like	5	0	2	1	2	0
94	SUPT6H	Transcription elongation factor SPT6	5	0	3	0	2	0
95	KCNA2	Potassium voltage-gated channel subfamily A member 2	5	0	2	0	3	0
96	WASF2	Wiskott-Aldrich syndrome protein family member 2	6	0	4	1	0	1
97	SORT1	Sortilin	6	0	2	0	4	0
98	CEP85	Centrosomal protein of 85 kDa	5	0	2	2	0	1
99	FBXO32	F-box only protein 32	5	0	2	2	1	0
100	HKDC1	Putative hexokinase HKDC1	5	0	2	2	1	0
101	PRMT7	Protein arginine N-methyltransferase 7	5	0	2	2	1	0
102	MAN2B2	Epididymis-specific alpha-mannosidase	5	0	2	1	1	1
103	RCN1	Reticulocalbin-1	10	0	5	4	1	0
104	RNF175	Ring finger protein 175	5	0	2	1	2	0
105	TGFB2	Transforming growth factor beta-2	6	0	2	0	3	1
106	PPARGC1A	Peroxisome proliferator-activated receptor gamma coactivator 1-alpha	7	0	1	1	5	0
107	LRTM1	Leucine rich repeats and transmembrane domains 1	5	0	2	2	1	0
108	FAM222B	Protein FAM222B	6	0	3	0	3	0
109	ETV1	ETS translocation variant 1	6	1	4	0	1	0
110	AC087477.1	Putative uncharacterized protein	4	0	3	0	1	0
111	AL355531.2	Putative uncharacterized protein	4	0	1	2	1	0
112	NEUROD2	Neurogenic differentiation factor 2	4	0	2	0	2	0
113	OR10A7	Olfactory receptor 10A7	4	0	2	1	1	0
114	OR4A15	Olfactory receptor 4A15	4	0	2	0	1	1
