# Supplementary material for: Using evolutionary constraint to define novel candidate driver genes in medulloblastoma
Source: Proc Natl Acad Sci U S A. 2023 Aug 7;120(33):e2300984120. doi: 10.1073/pnas.2300984120 (PMC10438395; doi:10.1073/pnas.2300984120)
Supplement: Supplementary file 9 — Dataset S08 (XLSX) [file pnas.2300984120.sd08.xlsx]

## Sheet: Sheet1
Dataset 8: Genes in MB with ≥ 5 NCCMs in the target area (±100 kbp)
Hugo Gene	NCCM Counts	Rates/100 kbp (Cells in yellow have NCCMs ≥ 1.8 & < 2.0)	Genes with NCCMs ≥ 2/100 kbp? Y/N
DMD	19	0.7809	No
ARHGAP15	16	1.8256	No
AUTS2	16	1.1504	No
IL1RAPL1	16	1.0208	No
CADM2	15	1.1415	No
C10orf11	15	1.2945	No
DLG2	15	0.633	No
PARD3B	14	1.1018	No
MECOM	14	1.8046	No
TENM2	14	1.1956	No
SOX6	14	1.442	No
ENOX1	14	1.8158	No
PTPRT	14	1.0668	No
LSAMP	13	0.5434	No
KCND2	13	1.9266	No
NPAS3	13	1.2194	No
DCC	13	0.9373	No
LRP1B	12	0.5748	No
EYS	12	0.5508	No
NEGR1	11	1.0131	No
DPP10	11	0.6875	No
ROBO2	11	0.5687	No
GRID2	11	0.66	No
SLIT3	11	1.3178	No
HDAC9	11	0.9889	No
IMMP2L	11	1.001	No
CNTNAP2	11	0.4389	No
CNTN5	11	0.7172	No
OPCML	11	0.836	No
HS6ST3	11	1.1693	No
NRXN3	11	0.605	No
RBFOX1	11	0.5808	No
MACROD2	11	0.4873	No
CSMD2	10	1.193	No
DAB1	10	0.572	No
ESRRG	10	1.201	No
SLC4A10	10	1.324	No
TBC1D5	10	0.674	No
CACNA2D3	10	0.871	No
FHIT	10	0.589	No
ZBTB20	10	0.994	No
NLGN1	10	0.92	No
CCSER1	10	0.598	No
TENM3	10	1.175	No
EBF1	10	1.661	No
PTPRD	10	0.401	No
DENND1A	10	1.338	No
PRKG1	10	0.664	No
RCN1	10	2.033	Yes
TENM4	10	1.021	No
SYT1	10	1.272	No
ANKS1B	10	0.688	No
GPC6	10	0.725	No
RYR3	10	1.35	No
MSI2	10	1.61	No
ZNF536	10	1.468	No
LPHN2	9	1.0215	No
FOXP1	9	1.089	No
ROBO1	9	0.6588	No
LIMCH1	9	1.6758	No
CDH12	9	0.6921	No
ARL15	9	1.4373	No
MEF2C	9	2.3436	Yes
FAM172A	9	1.3005	No
EFNA5	9	1.8243	No
SGCD	9	0.8208	No
OFCC1	9	1.1079	No
DOCK4	9	1.3347	No
ZFHX4	9	2.4012	Yes
CSMD3	9	0.6417	No
ZNF462	9	2.6253	Yes
PCDH15	9	0.4455	No
CTNNA3	9	0.4545	No
NRG3	9	0.6876	No
NAV2	9	0.9342	No
LRRC4C	9	0.5841	No
KIRREL3	9	1.1574	No
CACNA1C	9	0.9828	No
TRHDE	9	1.161	No
SEMA6D	9	1.1439	No
SKAP1	9	1.8171	No
AGBL4	8	0.4736	No
ST6GALNAC3	8	1.0544	No
DPYD	8	0.7688	No
BRE	8	1.236	No
NRXN1	8	0.6112	No
SPTBN1	8	1.9656	No
CTNNA2	8	0.4816	No
IFIH1	8	3.2184	Yes
NABP1	8	3.6704	Yes
CADPS	8	1.1888	No
FIP1L1	8	0.7176	No
LPHN3	8	0.7456	No
SLC4A4	8	1.3856	No
SLC10A7	8	1.7128	No
SUGCT	8	0.8656	No
GRM8	8	0.7912	No
DPP6	8	0.616	No
SGCZ	8	0.5936	No
NRG1	8	0.6048	No
SAMD12	8	1.2656	No
PRUNE2	8	1.648	No
ASTN2	8	0.6744	No
PBX3	8	1.9112	No
NEBL	8	1.3536	No
GRIP1	8	1.2248	No
PCDH9	8	0.712	No
DACH1	8	1.276	No
TTC6	8	1.2504	No
MDGA2	8	0.7752	No
ZFHX3	8	1.72	No
ANKFN1	8	1.3392	No
BCAS3	8	0.8784	No
TM4SF2	8	0.52	No
DIAPH2	8	0.716	No
PRDM16	7	1.2376	No
GRIK3	7	1.6058	No
PDE4B	7	0.8974	No
RP5-1052I5.2	7	1.8655	No
NCKAP5	7	0.6419	No
UPP2	7	1.5274	No
ERBB4	7	0.5152	No
CNTN4	7	0.6055	No
ZNF385D	7	0.6069	No
THRB	7	1.2145	No
RARB	7	1.1249	No
ERC2	7	0.6062	No
SYNPR	7	1.1907	No
SLC9A9	7	0.896	No
IQCJ-SCHIP1	7	0.6174	No
EIF2B5	7	0.938	No
LPP	7	0.7483	No
PPARGC1A	7	2.0195	Yes
COL25A1	7	1.0185	No
MAST4	7	0.9149	No
MCTP1	7	0.9002	No
ANKS1A	7	1.7556	No
RUNX2	7	1.309	No
BAI3	7	0.7378	No
MAP3K7	7	2.5767	Yes
HS3ST5	7	1.4427	No
EPB41L2	7	1.6688	No
ESR1	7	1.0437	No
PARK2	7	0.4431	No
SDK1	7	0.6006	No
CALN1	7	0.8078	No
COL1A2	7	3.0268	Yes
CASD1	7	2.8525	Yes
FOXP2	7	0.8757	No
EXOC4	7	0.693	No
EBF2	7	1.7416	No
VPS13B	7	0.6664	No
PCSK5	7	1.0507	No
FSD1L	7	2.3093	Yes
MAPKAP1	7	1.4959	No
ARMC4	7	1.6639	No
ZNF365	7	1.4105	No
TCF7L2	7	1.6842	No
NELL1	7	0.6342	No
ELP4	7	1.4812	No
PAX6	7	3.0247	Yes
GRIA4	7	1.2355	No
CADM1	7	1.3097	No
SOX5	7	1.1305	No
TPH2	7	1.5736	No
NUAK1	7	2.548	Yes
GPC5	7	0.42	No
GPHN	7	0.8029	No
FMN1	7	1.1193	No
RORA	7	0.7448	No
PRKCB	7	1.2012	No
ABCC12	7	2.6026	Yes
NTN1	7	1.6646	No
PTPRM	7	0.6762	No
ZNF521	7	1.4399	No
FHOD3	7	1.0325	No
RUNX1	7	0.4942	No
UBXN11	6	2.5596	Yes
WASF2	6	2.1108	Yes
AHDC1	6	2.2722	Yes
FGR	6	2.7108	Yes
ZMYM4	6	1.722	No
COL24A1	6	0.9636	No
HS2ST1	6	1.4256	No
SORT1	6	2.0988	Yes
PBX1	6	1.1268	No
DNM3	6	0.7746	No
TNR	6	0.9618	No
ASTN1	6	1.191	No
TGFB2	6	2.0196	Yes
SDCCAG8	6	1.3578	No
GALNT14	6	1.3542	No
EML6	6	1.3554	No
CCDC85A	6	1.4988	No
ZEB2	6	1.7868	No
RBMS1	6	1.4358	No
GCA	6	2.3802	Yes
OLA1	6	1.5996	No
PLCL1	6	0.624	No
SPAG16	6	0.4542	No
PID1	6	0.9684	No
DIS3L2	6	1.0374	No
GRM7	6	0.5136	No
PPARG	6	1.7382	No
ZCWPW2	6	1.5474	No
RBMS3	6	0.6462	No
GTF2E1	6	2.5098	Yes
EPHB1	6	0.6978	No
RSRC1	6	0.939	No
FGF12	6	0.7248	No
KCNIP4	6	0.4224	No
EPHA5	6	1.095	No
FRAS1	6	0.8892	No
SLC7A11	6	2.1678	Yes
HAND2	6	2.9322	Yes
ADAMTS16	6	1.5942	No
LIFR	6	1.8186	No
PDE4D	6	0.3426	No
PCSK1	6	2.4846	Yes
FBXL17	6	0.8322	No
DIAPH1	6	1.9986	No
ARHGAP26	6	0.9144	No
CDKAL1	6	0.6696	No
KCNQ5	6	0.7752	No
BACH2	6	1.0578	No
MTHFD1L	6	1.3854	No
ARID1B	6	0.9582	No
RPA3_AltSplice	6	1.0656	No
ETV1	6	2.0124	Yes
PDE1C	6	0.804	No
ELMO1	6	0.7572	No
POU6F2	6	0.8412	No
GLI3	6	1.2708	No
MAGI2	6	0.3678	No
DLX6	6	2.9322	Yes
RELN	6	0.8484	No
CHCHD3	6	1.2084	No
TMEM178B	6	0.9912	No
STK3	6	0.8148	No
RP11-127H5.1	6	0.5838	No
EXT1	6	1.1646	No
BNC2	6	0.912	No
MLLT3	6	1.2522	No
TLE4	6	1.7016	No
SLC44A1	6	1.5282	No
RP11-508N12.4	6	2.9916	Yes
CRB2	6	2.7234	Yes
ST8SIA6	6	1.7922	No
ANK3	6	0.6738	No
HK1	6	1.8252	No
HPSE2	6	0.6156	No
GFRA1	6	1.446	No
MGMT	6	1.2	No
TRPC6	6	0.9708	No
NTM	6	0.5148	No
ANO2	6	0.9816	No
GRIN2B	6	0.9444	No
HMGA2	6	1.755	No
PTPRQ	6	1.287	No
TMEM132C	6	0.9414	No
SAMD4A	6	1.4142	No
RAD51B	6	0.5412	No
KIAA0247	6	1.9842	No
ALDH1A2	6	0.8076	No
FTO	6	0.9732	No
CDH8	6	1.023	No
CNTNAP4	6	1.2576	No
FAM222B	6	2.0172	Yes
NF1	6	1.2534	No
ASIC2	6	0.441	No
NFE2L1	6	2.8524	Yes
CBX1	6	2.6034	Yes
SNX11	6	2.745	Yes
AXIN2	6	2.6046	Yes
DLGAP1	6	0.519	No
KCTD1	6	1.5066	No
SETBP1	6	1.0284	No
NFIX	6	1.9878	No
NACC1	6	2.7108	Yes
TASP1	6	1.05	No
GSS	6	2.6562	Yes
DLGAP4	6	1.3062	No
RBFOX2	6	1.2282	No
CACNG2	6	1.7718	No
AMMECR1	6	1.3482	No
TENM1	6	0.7698	No
GPC3	6	0.9252	No
CAMTA1	5	0.424	No
KAZN	5	0.6975	No
CEP85	5	2.0645	Yes
SH3BGRL3	5	2.4745	Yes
CD52	5	2.474	Yes
AIM1L	5	2.175	Yes
ZNF683	5	2.3675	Yes
HMGB4	5	2.4765	Yes
C1orf94	5	1.9965	No
ZC3H12A	5	2.4045	Yes
MACF1	5	0.8575	No
HIVEP3	5	0.693	No
RNF220	5	1.1295	No
TRABD2B	5	1.15	No
SNX7	5	1.681	No
KCNA2	5	2.1195	Yes
KCNA3	5	2.48	Yes
PGLYRP3	5	2.3605	Yes
PGLYRP4	5	2.301	Yes
BRINP2	5	1.6215	No
CR1	5	1.4835	No
RRP15	5	1.9855	No
ZBTB18	5	2.444	Yes
NBAS	5	0.8515	No
AC008271.1	5	1.986	No
FOSL2	5	2.2335	Yes
C2orf91	5	2.289	Yes
THADA	5	0.798	No
SRBD1	5	1.189	No
FSHR	5	1.281	No
EHBP1	5	0.8795	No
INO80B	5	2.452	Yes
WBP1	5	2.4925	Yes
MOGS	5	2.477	Yes
MRPL53	5	2.487	Yes
CCDC142	5	2.3905	Yes
TTC31	5	2.4055	Yes
GLI2	5	1.1055	No
THSD7B	5	0.4515	No
PSMD14	5	1.673	No
FAP	5	1.837	No
KCNH7	5	0.7535	No
ZNF385B	5	0.8095	No
IKZF2	5	1.4245	No
EPHA4	5	1.4255	No
UBE2E2	5	0.8505	No
ITGA9	5	0.88	No
LRTM1	5	2.0175	Yes
COL8A1	5	1.396	No
ZPLD1	5	0.863	No
RABL3	5	1.956	No
CPNE4	5	0.5275	No
TMEM108	5	0.8965	No
ZBTB38	5	1.554	No
MBNL1	5	1.201	No
KCNAB1	5	0.7145	No
C3orf55	5	1.497	No
TNIK	5	0.8405	No
NAALADL2	5	0.3195	No
WHSC1	5	1.62	No
MAN2B2	5	2.038	Yes
PCDH7	5	0.802	No
SCFD2	5	0.7235	No
UGT2A3	5	2.269	Yes
ADAMTS3	5	1.0325	No
C4orf22	5	0.606	No
WDFY3	5	1.029	No
ARHGAP24	5	0.69	No
MAPK10	5	0.6435	No
FAM13A	5	0.8585	No
ATOH1	5	2.4985	Yes
UNC5C	5	0.8565	No
PPP3CA	5	0.9555	No
BANK1	5	0.5815	No
ANK2	5	0.6635	No
KIAA1109	5	1.2655	No
LSM6	5	2.2385	Yes
RNF175	5	2.023	Yes
CDH18	5	0.384	No
PDZD2	5	0.7545	No
HCN1	5	0.7865	No
ISL1	5	2.374	Yes
CWC27	5	1.1145	No
AP3B1	5	1.0185	No
ATG10	5	0.9965	No
ANKRD32	5	1.5725	No
CDKL3	5	1.3755	No
HDAC3	5	2.3285	Yes
DOCK2	5	0.7805	No
GMDS	5	0.609	No
FARS2	5	0.7055	No
RNF144B	5	1.6715	No
TCP11	5	2.1835	Yes
ZNF76	5	2.1495	Yes
SUPT3H	5	0.6515	No
KHDRBS2	5	0.621	No
FAM46A	5	1.087	No
GRIK2	5	0.577	No
SOBP	5	1.3675	No
SCML4	5	1.582	No
SLC35F1	5	0.821	No
MAN1A1	5	1.35	No
NKAIN2	5	0.4095	No
AKAP12	5	1.612	No
CREB5	5	0.6895	No
BMPER	5	1.1145	No
WBSCR17	5	0.6415	No
SEMA3A	5	0.6805	No
SEMA3D	5	1.2855	No
PDK4	5	2.361	Yes
DLX5	5	2.453	Yes
SLC26A5	5	1.718	No
TFEC	5	1.1805	No
CADPS2	5	0.654	No
SND1	5	0.784	No
BPGM	5	2.157	Yes
CALD1	5	1.178	No
FAM180A	5	2.28	Yes
CSMD1	5	0.222	No
TUSC3	5	0.912	No
RBPMS	5	1.2975	No
ST18	5	0.915	No
CPA6	5	0.956	No
EYA1	5	1.3795	No
RALYL	5	0.5335	No
FBXO32	5	2.064	Yes
GLIS3	5	0.6925	No
FOCAD	5	0.94	No
PGM5	5	1.2495	No
PTCH1	5	1.8975	No
PAPPA	5	1.127	No
STRBP	5	1.401	No
CELF2	5	0.951	No
ITGA8	5	1.2405	No
FAM188A	5	1.781	No
MKX	5	1.84	No
BICC1	5	0.97	No
SUPV3L1	5	2.2075	Yes
HKDC1	5	2.045	Yes
SLIT1	5	1.3045	No
ARHGAP19-SLIT1	5	1.0295	No
SORCS3	5	0.6095	No
VTI1A	5	0.8755	No
CTBP2	5	1.35	No
CNGA4	5	2.4045	Yes
OR5G3	5	2.5	Yes
FAM168A	5	1.2805	No
SIAE	5	1.9155	No
SPA17	5	2.2395	Yes
PKNOX2	5	1.077	No
SLC2A13	5	0.9105	No
NCKAP5L	5	2.142	Yes
BCDIN3D	5	2.4455	Yes
FAM19A2	5	0.6505	No
RP11-366L20.2	5	2.1705	Yes
TMTC2	5	0.7745	No
MGAT4C	5	0.473	No
POC1B	5	1.6555	No
FRY	5	1.0955	No
DCLK1	5	0.8965	No
CCDC122	5	1.981	No
CLYBL	5	1.031	No
PSMB11	5	2.4875	Yes
CDH24	5	2.411	Yes
ACIN1	5	2.1455	Yes
C14orf119	5	2.446	Yes
C14orf164	5	1.742	No
PRKD1	5	0.615	No
BMP4	5	2.4105	Yes
MNAT1	5	1.1515	No
TRMT5	5	2.3995	Yes
SLC38A6	5	1.667	No
SPTB	5	1.531	No
CHURC1-FNTB	5	1.4475	No
FNTB	5	1.4415	No
FUT8	5	0.943	No
DPF3	5	1.0615	No
CEP128	5	0.7365	No
VRK1	5	1.501	No
DKFZP547L112	5	2.5	Yes
AGBL1	5	0.4615	No
SNX29	5	0.629	No
KIAA0556	5	1.1755	No
CTD-2144E22.5	5	2.497	Yes
ABCC11	5	1.808	No
IRX5	5	2.473	Yes
PRMT7	5	2.043	Yes
SMPD3	5	1.737	No
C16orf47	5	2.3015	Yes
RAP1GAP2	5	1.101	No
SUPT6H	5	2.126	Yes
RPL23A	5	2.445	Yes
TLCD1	5	2.465	Yes
NEK8	5	2.3205	Yes
TRAF4	5	2.4325	Yes
TMEM132E	5	1.956	No
ACACA	5	0.9655	No
STARD3	5	2.242	Yes
TCAP	5	2.477	Yes
PNMT	5	2.4795	Yes
PGAP3	5	2.245	Yes
HOXB1	5	2.4805	Yes
HOXB2	5	2.4495	Yes
HOXB3	5	1.9625	No
ZNF652	5	1.8435	No
RP11-81K2.1	5	1.634	No
TAC4	5	2.388	Yes
SMURF2	5	1.5925	No
CTD-2535L24.2	5	1.659	No
CHST9	5	1.068	No
MOCOS	5	1.773	No
C18orf25	5	1.713	No
RNF165	5	1.491	No
DYM	5	0.8125	No
DAND5	5	2.392	Yes
LYL1	5	2.468	Yes
TRMT1	5	2.3795	Yes
STX10	5	2.432	Yes
IER2	5	2.453	Yes
CACNA1A	5	0.8195	No
PLCB1	5	0.4855	No
NKX2-2	5	2.473	Yes
MYH7B	5	2.2615	Yes
TRPC4AP	5	1.7355	No
CDH4	5	0.5645	No
TPTE	5	1.5615	No
TMPRSS15	5	1.2085	No
APP	5	1.024	No
GRIK1	5	0.833	No
TIAM1	5	0.786	No
TTC28	5	0.559	No
CNKSR2	5	1.0475	No
POLA1	5	1.0025	No
HDAC8	5	1.129	No
IL1RAPL2	5	0.3575	No
COL4A5	5	1.1045	No
ZIC3	5	2.3795	Yes
AFF2	5	0.7185	No
