# Supplementary material for: Using evolutionary constraint to define novel candidate driver genes in medulloblastoma
Source: Proc Natl Acad Sci U S A. 2023 Aug 7;120(33):e2300984120. doi: 10.1073/pnas.2300984120 (PMC10438395; doi:10.1073/pnas.2300984120)
Supplement: Supplementary file 10 — Dataset S09 (XLSX) [file pnas.2300984120.sd09.xlsx]

## Sheet: Sheet1
Dataset 9: Functional enrichment/over-​representation analysis of MB NCCM genes (≥ 5, and ≥ 2 NCCMs per 100 kbp)
Source Database	ID	Pathway/Ontology	p-value (Adjusted)	Total no. of genes in Pathway/Ontology	No. of query genes overlapping	Genes
GO:Biological Process	GO:0007399	nervous system development	1.32466e-26	2449	158	DMD,AUTS2,IL1RAPL1,TENM2,SOX6,LSAMP,DCC,NEGR1,ROBO2,GRID2,SLIT3,HDAC9,IMMP2L,CNTNAP2,CNTN5,OPCML,NRXN3,RBFOX1,MACROD2,DAB1,SLC4A10,NLGN1,TENM3,PTPRD,PRKG1,TENM4,SYT1,GPC6,ZNF536,ROBO1,MEF2C,EFNA5,CSMD3,NRG3,NAV2,LRRC4C,KIRREL3,SEMA6D,AGBL4,NRXN1,SPTBN1,CTNNA2,NRG1,ASTN2,PBX3,GRIP1,PCDH9,MDGA2,ZFHX3,ERBB4,CNTN4,THRB,RARB,EIF2B5,PPARGC1A,ANKS1A,RUNX2,PARK2,SDK1,FOXP2,MAPKAP1,ARMC4,ZNF365,NELL1,PAX6…
GO:Biological Process	GO:0048699	generation of neurons	1.68401e-22	1559	115	DMD,AUTS2,IL1RAPL1,TENM2,DCC,NEGR1,ROBO2,GRID2,SLIT3,HDAC9,CNTNAP2,OPCML,NRXN3,DAB1,SLC4A10,NLGN1,TENM3,PTPRD,PRKG1,TENM4,SYT1,ZNF536,ROBO1,MEF2C,EFNA5,CSMD3,NRG3,LRRC4C,KIRREL3,SEMA6D,AGBL4,NRXN1,SPTBN1,CTNNA2,NRG1,ASTN2,PBX3,GRIP1,MDGA2,ZFHX3,ERBB4,CNTN4,THRB,RARB,ANKS1A,RUNX2,PARK2,SDK1,ZNF365,PAX6,SOX5,RORA,NTN1,PTPRM,ZNF521,RUNX1,PBX1,DNM3,TNR,ASTN1,TGFB2,SDCCAG8,PPARG,EPHB1,EPHA5,HAND2,ETV1…
GO:Biological Process	GO:0030182	neuron differentiation	1.59322e-21	1412	107	DMD,AUTS2,IL1RAPL1,TENM2,DCC,NEGR1,ROBO2,GRID2,SLIT3,HDAC9,CNTNAP2,OPCML,NRXN3,DAB1,SLC4A10,NLGN1,TENM3,PTPRD,PRKG1,TENM4,SYT1,ZNF536,ROBO1,MEF2C,EFNA5,CSMD3,LRRC4C,KIRREL3,SEMA6D,AGBL4,NRXN1,SPTBN1,CTNNA2,NRG1,PBX3,GRIP1,MDGA2,ZFHX3,ERBB4,CNTN4,THRB,RARB,ANKS1A,RUNX2,PARK2,SDK1,ZNF365,PAX6,RORA,NTN1,PTPRM,ZNF521,RUNX1,PBX1,DNM3,TNR,TGFB2,EPHB1,EPHA5,HAND2,ETV1,GLI3,MAGI2,RELN,EXT1,CRB2,ANK3,GFRA…
GO:Biological Process	GO:0022008	neurogenesis	1.79686e-21	1675	118	DMD,AUTS2,IL1RAPL1,TENM2,SOX6,DCC,NEGR1,ROBO2,GRID2,SLIT3,HDAC9,CNTNAP2,OPCML,NRXN3,DAB1,SLC4A10,NLGN1,TENM3,PTPRD,PRKG1,TENM4,SYT1,ZNF536,ROBO1,MEF2C,EFNA5,CSMD3,NRG3,NAV2,LRRC4C,KIRREL3,SEMA6D,AGBL4,NRXN1,SPTBN1,CTNNA2,NRG1,ASTN2,PBX3,GRIP1,MDGA2,ZFHX3,ERBB4,CNTN4,THRB,RARB,EIF2B5,ANKS1A,RUNX2,PARK2,SDK1,ZNF365,PAX6,SOX5,RORA,NTN1,PTPRM,ZNF521,RUNX1,PBX1,DNM3,TNR,ASTN1,TGFB2,SDCCAG8,PPARG,EPHB1…
GO:Biological Process	GO:0009653	anatomical structure morphogenesis	8.06175e-19	2797	155	DMD,ARHGAP15,AUTS2,IL1RAPL1,SOX6,DCC,ROBO2,GRID2,SLIT3,HDAC9,CNTNAP2,NRXN3,DAB1,SLC4A10,NLGN1,TENM3,PTPRD,TENM4,SYT1,GPC6,FOXP1,ROBO1,CDH12,MEF2C,EFNA5,NRG3,LRRC4C,KIRREL3,CACNA1C,SEMA6D,NRXN1,SPTBN1,CTNNA2,NRG1,ASTN2,PBX3,NEBL,GRIP1,BCAS3,ERBB4,CNTN4,THRB,RARB,PPARGC1A,RUNX2,ESR1,PARK2,SDK1,COL1A2,EXOC4,PCSK5,ZNF365,PAX6,SOX5,FMN1,RORA,PRKCB,NTN1,PTPRM,FHOD3,RUNX1,WASF2,FGR,ZMYM4,PBX1,DNM3,TNR,T…
GO:Biological Process	GO:0048666	neuron development	2.16215e-18	1149	90	DMD,AUTS2,IL1RAPL1,TENM2,DCC,NEGR1,ROBO2,GRID2,SLIT3,CNTNAP2,OPCML,NRXN3,DAB1,SLC4A10,NLGN1,TENM3,PTPRD,PRKG1,TENM4,SYT1,ROBO1,MEF2C,EFNA5,CSMD3,LRRC4C,KIRREL3,SEMA6D,AGBL4,NRXN1,SPTBN1,CTNNA2,PBX3,GRIP1,CNTN4,THRB,ANKS1A,PARK2,SDK1,ZNF365,PAX6,NTN1,PTPRM,RUNX1,PBX1,DNM3,TNR,TGFB2,EPHB1,EPHA5,HAND2,ETV1,GLI3,MAGI2,RELN,EXT1,CRB2,ANK3,GFRA1,TRPC6,NTM,PTPRQ,RBFOX2,TENM1,MACF1,FSHR,GLI2,EPHA4,LRTM1,…
GO:Biological Process	GO:0007275	multicellular organism development	2.53591e-17	5613	240	DMD,AUTS2,IL1RAPL1,MECOM,TENM2,SOX6,LSAMP,DCC,NEGR1,ROBO2,GRID2,SLIT3,HDAC9,IMMP2L,CNTNAP2,CNTN5,OPCML,NRXN3,RBFOX1,MACROD2,DAB1,SLC4A10,NLGN1,TENM3,EBF1,PTPRD,PRKG1,RCN1,TENM4,SYT1,GPC6,ZNF536,FOXP1,ROBO1,CDH12,MEF2C,FAM172A,EFNA5,SGCD,CSMD3,PCDH15,NRG3,NAV2,LRRC4C,KIRREL3,CACNA1C,SEMA6D,AGBL4,NRXN1,SPTBN1,CTNNA2,SLC10A7,SGCZ,NRG1,ASTN2,PBX3,NEBL,GRIP1,PCDH9,DACH1,MDGA2,ZFHX3,BCAS3,DIAPH2,ERBB4,…
GO:Biological Process	GO:0048468	cell development	4.52837e-17	2100	126	DMD,AUTS2,IL1RAPL1,TENM2,DCC,NEGR1,ROBO2,GRID2,SLIT3,HDAC9,CNTNAP2,OPCML,NRXN3,DAB1,SLC4A10,NLGN1,TENM3,PTPRD,PRKG1,TENM4,SYT1,MSI2,FOXP1,ROBO1,MEF2C,FAM172A,EFNA5,CSMD3,LRRC4C,KIRREL3,SEMA6D,AGBL4,NRXN1,SPTBN1,CTNNA2,SGCZ,NRG1,PBX3,NEBL,GRIP1,DIAPH2,ERBB4,CNTN4,THRB,RARB,EIF2B5,ANKS1A,RUNX2,ESR1,PARK2,SDK1,ZNF365,PAX6,NTN1,PTPRM,FHOD3,RUNX1,WASF2,PBX1,DNM3,TNR,TGFB2,SPAG16,PPARG,EPHB1,EPHA5,HAND…
GO:Biological Process	GO:0048731	system development	1.09377e-16	5052	222	DMD,AUTS2,IL1RAPL1,MECOM,TENM2,SOX6,LSAMP,DCC,NEGR1,ROBO2,GRID2,SLIT3,HDAC9,IMMP2L,CNTNAP2,CNTN5,OPCML,NRXN3,RBFOX1,MACROD2,DAB1,SLC4A10,NLGN1,TENM3,PTPRD,PRKG1,RCN1,TENM4,SYT1,GPC6,ZNF536,FOXP1,ROBO1,MEF2C,FAM172A,EFNA5,SGCD,CSMD3,PCDH15,NRG3,NAV2,LRRC4C,KIRREL3,CACNA1C,SEMA6D,AGBL4,NRXN1,SPTBN1,CTNNA2,SLC10A7,SGCZ,NRG1,ASTN2,PBX3,NEBL,GRIP1,PCDH9,MDGA2,ZFHX3,BCAS3,ERBB4,CNTN4,THRB,RARB,EIF2B5,P…
GO:Biological Process	GO:0032989	cellular component morphogenesis	2.13181e-16	791	70	DMD,AUTS2,IL1RAPL1,DCC,ROBO2,SLIT3,CNTNAP2,NRXN3,DAB1,NLGN1,PTPRD,TENM4,SYT1,ROBO1,EFNA5,LRRC4C,KIRREL3,SEMA6D,NRXN1,SPTBN1,CTNNA2,NEBL,GRIP1,CNTN4,PARK2,ZNF365,PAX6,NTN1,PTPRM,FHOD3,WASF2,DNM3,TNR,PID1,EPHB1,EPHA5,ETV1,GLI3,RELN,EXT1,ANK3,GFRA1,TRPC6,RBFOX2,MACF1,GLI2,EPHA4,LRTM1,TMEM108,TNIK,ATOH1,UNC5C,PPP3CA,ANK2,ISL1,CDKL3,SEMA3A,SEMA3D,DLX5,PGM5,PTCH1,SUPV3L1,SLIT1,DCLK1,SPTB,TCAP,RNF165,CD…
GO:Cellular Component	GO:0030054	cell junction	5.03884e-16	2105	120	DMD,IL1RAPL1,CADM2,DLG2,PARD3B,TENM2,PTPRT,KCND2,DCC,GRID2,CNTNAP2,CNTN5,NRXN3,DAB1,SLC4A10,NLGN1,PTPRD,DENND1A,SYT1,ANKS1B,GPC6,CDH12,MEF2C,PCDH15,CTNNA3,NRG3,LRRC4C,KIRREL3,CACNA1C,SKAP1,NRXN1,SPTBN1,CTNNA2,CADPS,NRG1,GRIP1,PCDH9,GRIK3,PDE4B,ERBB4,ERC2,SYNPR,IQCJ-SCHIP1,LPP,MCTP1,EPB41L2,PARK2,SDK1,EXOC4,GRIA4,CADM1,GPHN,FMN1,PRKCB,PTPRM,WASF2,DNM3,TNR,SDCCAG8,CCDC85A,GRM7,EPHB1,FGF12,ARHGAP26,…
GO:Cellular Component	GO:0045202	synapse	6.04156e-16	1349	91	DMD,IL1RAPL1,CADM2,DLG2,TENM2,PTPRT,KCND2,DCC,GRID2,CNTN5,NRXN3,DAB1,SLC4A10,NLGN1,PTPRD,DENND1A,SYT1,ANKS1B,GPC6,MEF2C,PCDH15,NRG3,LRRC4C,KIRREL3,CACNA1C,NRXN1,SPTBN1,CADPS,NRG1,GRIP1,GRIK3,PDE4B,ERBB4,ERC2,SYNPR,MCTP1,PARK2,SDK1,EXOC4,GRIA4,CADM1,GPHN,PRKCB,WASF2,DNM3,TNR,GRM7,EPHB1,FGF12,ARID1B,MAGI2,EXT1,ANK3,GRIN2B,SAMD4A,CDH8,CNTNAP4,NF1,ASIC2,DLGAP1,DLGAP4,CACNG2,KCNA2,KCNA3,EPHA4,TMEM108,…
GO:Biological Process	GO:0048856	anatomical structure development	8.10133e-16	6106	250	DMD,ARHGAP15,AUTS2,IL1RAPL1,MECOM,TENM2,SOX6,LSAMP,DCC,EYS,NEGR1,ROBO2,GRID2,SLIT3,HDAC9,IMMP2L,CNTNAP2,CNTN5,OPCML,NRXN3,RBFOX1,MACROD2,DAB1,SLC4A10,NLGN1,TENM3,EBF1,PTPRD,PRKG1,RCN1,TENM4,SYT1,GPC6,MSI2,ZNF536,FOXP1,ROBO1,CDH12,MEF2C,FAM172A,EFNA5,SGCD,CSMD3,PCDH15,NRG3,NAV2,LRRC4C,KIRREL3,CACNA1C,SEMA6D,AGBL4,NRXN1,SPTBN1,CTNNA2,SLC10A7,SGCZ,NRG1,ASTN2,PBX3,NEBL,GRIP1,PCDH9,DACH1,MDGA2,ZFHX3,B…
GO:Biological Process	GO:0007417	central nervous system development	1.14753e-15	1032	80	DMD,SOX6,DCC,ROBO2,GRID2,IMMP2L,CNTNAP2,MACROD2,DAB1,SLC4A10,PRKG1,TENM4,SYT1,ROBO1,NRG3,NAV2,KIRREL3,SEMA6D,AGBL4,NRXN1,CTNNA2,NRG1,PBX3,PCDH9,MDGA2,ZFHX3,ERBB4,CNTN4,RARB,EIF2B5,PPARGC1A,PARK2,FOXP2,MAPKAP1,ARMC4,ZNF365,PAX6,RORA,PBX1,TNR,PPARG,EPHB1,EPHA5,SLC7A11,POU6F2,GLI3,RELN,STK3,EXT1,GRIN2B,ALDH1A2,NF1,ASIC2,RBFOX2,GLI2,EPHA4,TMEM108,KCNAB1,ATOH1,UNC5C,PPP3CA,ISL1,SEMA3A,DLX5,PTCH1,ITGA8…
GO:Biological Process	GO:0032990	cell part morphogenesis	1.76312e-15	699	64	DMD,AUTS2,IL1RAPL1,DCC,ROBO2,SLIT3,CNTNAP2,NRXN3,DAB1,NLGN1,PTPRD,SYT1,ROBO1,EFNA5,LRRC4C,KIRREL3,SEMA6D,NRXN1,SPTBN1,CTNNA2,GRIP1,CNTN4,PARK2,ZNF365,PAX6,NTN1,PTPRM,WASF2,DNM3,TNR,PID1,EPHB1,EPHA5,ETV1,GLI3,RELN,EXT1,ANK3,GFRA1,TRPC6,RBFOX2,MACF1,GLI2,EPHA4,LRTM1,TMEM108,TNIK,ATOH1,UNC5C,PPP3CA,ISL1,CDKL3,SEMA3A,SEMA3D,DLX5,PTCH1,SUPV3L1,SLIT1,DCLK1,SPTB,RNF165,CDH4,APP,TIAM1
GO:Biological Process	GO:0120039	plasma membrane bounded cell projection morphogenesis	7.05721e-15	678	62	DMD,AUTS2,IL1RAPL1,DCC,ROBO2,SLIT3,CNTNAP2,NRXN3,DAB1,NLGN1,PTPRD,SYT1,ROBO1,EFNA5,LRRC4C,KIRREL3,SEMA6D,NRXN1,SPTBN1,CTNNA2,GRIP1,CNTN4,PARK2,ZNF365,PAX6,NTN1,PTPRM,WASF2,DNM3,TNR,EPHB1,EPHA5,ETV1,GLI3,RELN,EXT1,ANK3,GFRA1,TRPC6,RBFOX2,MACF1,GLI2,EPHA4,LRTM1,TMEM108,TNIK,ATOH1,UNC5C,PPP3CA,ISL1,CDKL3,SEMA3A,SEMA3D,DLX5,PTCH1,SLIT1,DCLK1,SPTB,RNF165,CDH4,APP,TIAM1
GO:Biological Process	GO:0048858	cell projection morphogenesis	9.43487e-15	682	62	DMD,AUTS2,IL1RAPL1,DCC,ROBO2,SLIT3,CNTNAP2,NRXN3,DAB1,NLGN1,PTPRD,SYT1,ROBO1,EFNA5,LRRC4C,KIRREL3,SEMA6D,NRXN1,SPTBN1,CTNNA2,GRIP1,CNTN4,PARK2,ZNF365,PAX6,NTN1,PTPRM,WASF2,DNM3,TNR,EPHB1,EPHA5,ETV1,GLI3,RELN,EXT1,ANK3,GFRA1,TRPC6,RBFOX2,MACF1,GLI2,EPHA4,LRTM1,TMEM108,TNIK,ATOH1,UNC5C,PPP3CA,ISL1,CDKL3,SEMA3A,SEMA3D,DLX5,PTCH1,SLIT1,DCLK1,SPTB,RNF165,CDH4,APP,TIAM1
GO:Biological Process	GO:0048812	neuron projection morphogenesis	1.09116e-14	664	61	DMD,AUTS2,IL1RAPL1,DCC,ROBO2,SLIT3,CNTNAP2,NRXN3,DAB1,NLGN1,PTPRD,SYT1,ROBO1,EFNA5,LRRC4C,KIRREL3,SEMA6D,NRXN1,SPTBN1,CTNNA2,GRIP1,CNTN4,PARK2,ZNF365,PAX6,NTN1,PTPRM,DNM3,TNR,EPHB1,EPHA5,ETV1,GLI3,RELN,EXT1,ANK3,GFRA1,TRPC6,RBFOX2,MACF1,GLI2,EPHA4,LRTM1,TMEM108,TNIK,ATOH1,UNC5C,PPP3CA,ISL1,CDKL3,SEMA3A,SEMA3D,DLX5,PTCH1,SLIT1,DCLK1,SPTB,RNF165,CDH4,APP,TIAM1
GO:Biological Process	GO:0000902	cell morphogenesis	1.98194e-14	1037	78	DMD,ARHGAP15,AUTS2,IL1RAPL1,DCC,ROBO2,SLIT3,CNTNAP2,NRXN3,DAB1,NLGN1,PTPRD,SYT1,ROBO1,CDH12,MEF2C,EFNA5,LRRC4C,KIRREL3,SEMA6D,NRXN1,SPTBN1,CTNNA2,NRG1,GRIP1,CNTN4,PARK2,ZNF365,PAX6,NTN1,PTPRM,WASF2,FGR,ZMYM4,DNM3,TNR,TGFB2,EPHB1,EPHA5,DIAPH1,ETV1,GLI3,RELN,EXT1,ANK3,GFRA1,TRPC6,PTPRQ,CDH8,RBFOX2,MACF1,GLI2,EPHA4,LRTM1,TMEM108,TNIK,ATOH1,UNC5C,PPP3CA,CDH18,ISL1,AP3B1,CDKL3,SEMA3A,SEMA3D,DLX5,SLC26…
GO:Biological Process	GO:0007420	brain development	7.97429e-14	754	64	DMD,ROBO2,GRID2,IMMP2L,CNTNAP2,MACROD2,DAB1,SLC4A10,PRKG1,SYT1,ROBO1,NRG3,KIRREL3,SEMA6D,NRXN1,CTNNA2,NRG1,PBX3,PCDH9,ZFHX3,ERBB4,CNTN4,RARB,EIF2B5,PPARGC1A,FOXP2,MAPKAP1,ARMC4,ZNF365,PAX6,RORA,PBX1,TNR,EPHA5,SLC7A11,GLI3,RELN,EXT1,GRIN2B,ALDH1A2,NF1,RBFOX2,GLI2,TMEM108,KCNAB1,ATOH1,UNC5C,PPP3CA,ISL1,SEMA3A,DLX5,PTCH1,ITGA8,SLIT1,DCLK1,BMP4,MNAT1,HOXB1,HOXB2,HOXB3,PLCB1,NKX2-2,APP,AFF2
GO:Biological Process	GO:0048667	cell morphogenesis involved in neuron differentiation	1.68967e-13	602	56	AUTS2,IL1RAPL1,DCC,ROBO2,SLIT3,NRXN3,DAB1,NLGN1,PTPRD,ROBO1,MEF2C,EFNA5,LRRC4C,SEMA6D,NRXN1,SPTBN1,CTNNA2,CNTN4,ZNF365,PAX6,NTN1,PTPRM,DNM3,TNR,EPHB1,EPHA5,ETV1,GLI3,RELN,EXT1,ANK3,GFRA1,TRPC6,PTPRQ,RBFOX2,MACF1,GLI2,EPHA4,LRTM1,TNIK,ATOH1,UNC5C,PPP3CA,ISL1,CDKL3,SEMA3A,SEMA3D,DLX5,PTCH1,SLIT1,DCLK1,SPTB,RNF165,CDH4,APP,TIAM1
GO:Biological Process	GO:0060322	head development	3.41226e-13	798	65	DMD,ROBO2,GRID2,IMMP2L,CNTNAP2,MACROD2,DAB1,SLC4A10,PRKG1,SYT1,ROBO1,NRG3,KIRREL3,SEMA6D,NRXN1,CTNNA2,NRG1,PBX3,PCDH9,ZFHX3,ERBB4,CNTN4,RARB,EIF2B5,PPARGC1A,FOXP2,MAPKAP1,ARMC4,ZNF365,PAX6,RORA,PBX1,TNR,EPHA5,SLC7A11,GLI3,DLX6,RELN,EXT1,GRIN2B,ALDH1A2,NF1,RBFOX2,GLI2,TMEM108,KCNAB1,ATOH1,UNC5C,PPP3CA,ISL1,SEMA3A,DLX5,PTCH1,ITGA8,SLIT1,DCLK1,BMP4,MNAT1,HOXB1,HOXB2,HOXB3,PLCB1,NKX2-2,APP,AFF2
GO:Biological Process	GO:0032502	developmental process	3.47599e-13	6628	257	DMD,ARHGAP15,AUTS2,IL1RAPL1,MECOM,TENM2,SOX6,LSAMP,DCC,EYS,NEGR1,ROBO2,GRID2,SLIT3,HDAC9,IMMP2L,CNTNAP2,CNTN5,OPCML,NRXN3,RBFOX1,MACROD2,DAB1,SLC4A10,NLGN1,TENM3,EBF1,PTPRD,PRKG1,RCN1,TENM4,SYT1,GPC6,MSI2,ZNF536,FOXP1,ROBO1,CDH12,MEF2C,FAM172A,EFNA5,SGCD,CSMD3,PCDH15,NRG3,NAV2,LRRC4C,KIRREL3,CACNA1C,SEMA6D,AGBL4,NRXN1,SPTBN1,CTNNA2,SLC10A7,SGCZ,NRG1,ASTN2,PBX3,NEBL,GRIP1,PCDH9,DACH1,MDGA2,ZFHX3,B…
GO:Cellular Component	GO:0043005	neuron projection	7.27055e-13	1380	86	DMD,AUTS2,IL1RAPL1,CADM2,DLG2,TENM2,KCND2,DCC,EYS,ROBO2,GRID2,CNTNAP2,DAB1,SLC4A10,NLGN1,TENM3,DENND1A,TENM4,SYT1,ANKS1B,ROBO1,DOCK4,PCDH15,KIRREL3,CACNA1C,AGBL4,NRXN1,SPTBN1,CTNNA2,NRG1,GRIP1,PCDH9,GRIK3,PDE4B,CNTN4,ERC2,SYNPR,IQCJ-SCHIP1,PPARGC1A,ANKS1A,PARK2,EXOC4,GRIA4,TPH2,GPHN,PRKCB,SORT1,DNM3,TGFB2,SDCCAG8,GRM7,EPHB1,EPHA5,PCSK1,MAGI2,RELN,ANK3,GRIN2B,SAMD4A,CDH8,NF1,ASIC2,CACNG2,TENM1,KCN…
GO:Biological Process	GO:0007411	axon guidance	1.06662e-12	283	37	DCC,ROBO2,SLIT3,NRXN3,DAB1,ROBO1,EFNA5,SEMA6D,NRXN1,SPTBN1,CNTN4,PAX6,NTN1,PTPRM,TNR,EPHB1,EPHA5,ETV1,GLI3,RELN,EXT1,GFRA1,GLI2,EPHA4,LRTM1,ATOH1,UNC5C,ISL1,SEMA3A,SEMA3D,DLX5,PTCH1,SLIT1,SPTB,RNF165,CDH4,APP
GO:Biological Process	GO:0097485	neuron projection guidance	1.19782e-12	284	37	DCC,ROBO2,SLIT3,NRXN3,DAB1,ROBO1,EFNA5,SEMA6D,NRXN1,SPTBN1,CNTN4,PAX6,NTN1,PTPRM,TNR,EPHB1,EPHA5,ETV1,GLI3,RELN,EXT1,GFRA1,GLI2,EPHA4,LRTM1,ATOH1,UNC5C,ISL1,SEMA3A,SEMA3D,DLX5,PTCH1,SLIT1,SPTB,RNF165,CDH4,APP
GO:Biological Process	GO:0032501	multicellular organismal process	1.54692e-12	7946	290	DMD,AUTS2,IL1RAPL1,MECOM,TENM2,SOX6,LSAMP,KCND2,DCC,EYS,NEGR1,ROBO2,GRID2,SLIT3,HDAC9,IMMP2L,CNTNAP2,CNTN5,OPCML,NRXN3,RBFOX1,MACROD2,DAB1,ESRRG,SLC4A10,CACNA2D3,ZBTB20,NLGN1,TENM3,EBF1,PTPRD,PRKG1,RCN1,TENM4,SYT1,GPC6,RYR3,ZNF536,FOXP1,ROBO1,CDH12,MEF2C,FAM172A,EFNA5,SGCD,DOCK4,CSMD3,PCDH15,CTNNA3,NRG3,NAV2,LRRC4C,KIRREL3,CACNA1C,TRHDE,SEMA6D,AGBL4,NRXN1,SPTBN1,CTNNA2,IFIH1,SLC4A4,SLC10A7,GRM8,S…
GO:Cellular Component	GO:0097060	synaptic membrane	7.85895e-12	384	40	DMD,IL1RAPL1,DLG2,TENM2,PTPRT,KCND2,DCC,GRID2,CNTN5,NLGN1,PTPRD,DENND1A,SYT1,LRRC4C,CACNA1C,NRXN1,NRG1,GRIP1,GRIK3,ERBB4,ERC2,GRIA4,GPHN,DNM3,GRM7,ANK3,GRIN2B,CDH8,CNTNAP4,CACNG2,KCNA2,KCNA3,EPHA4,ANK2,GRIK2,ITGA8,SORCS3,GRIK1,TIAM1,CNKSR2
GO:Biological Process	GO:0031175	neuron projection development	8.26463e-12	1012	72	DMD,AUTS2,IL1RAPL1,DCC,NEGR1,ROBO2,GRID2,SLIT3,CNTNAP2,NRXN3,DAB1,NLGN1,TENM3,PTPRD,PRKG1,SYT1,ROBO1,MEF2C,EFNA5,CSMD3,LRRC4C,KIRREL3,SEMA6D,NRXN1,SPTBN1,CTNNA2,GRIP1,CNTN4,PARK2,SDK1,ZNF365,PAX6,NTN1,PTPRM,DNM3,TNR,EPHB1,EPHA5,ETV1,GLI3,MAGI2,RELN,EXT1,ANK3,GFRA1,TRPC6,RBFOX2,MACF1,FSHR,GLI2,EPHA4,LRTM1,TMEM108,TNIK,ATOH1,UNC5C,PPP3CA,ISL1,CDKL3,SEMA3A,SEMA3D,DLX5,PTCH1,SLIT1,FRY,DCLK1,PRKD1,SPT…
GO:Biological Process	GO:0048513	animal organ development	1.37951e-11	3672	166	DMD,MECOM,SOX6,DCC,ROBO2,GRID2,SLIT3,HDAC9,IMMP2L,CNTNAP2,RBFOX1,MACROD2,DAB1,SLC4A10,TENM3,PRKG1,RCN1,TENM4,SYT1,GPC6,FOXP1,ROBO1,MEF2C,FAM172A,SGCD,PCDH15,NRG3,KIRREL3,CACNA1C,SEMA6D,NRXN1,CTNNA2,SLC10A7,SGCZ,NRG1,PBX3,NEBL,PCDH9,MDGA2,ZFHX3,ERBB4,CNTN4,THRB,RARB,EIF2B5,PPARGC1A,RUNX2,ESR1,SDK1,COL1A2,FOXP2,EXOC4,EBF2,PCSK5,MAPKAP1,ARMC4,ZNF365,TCF7L2,NELL1,PAX6,SOX5,FMN1,RORA,PRKCB,NTN1,PTPRM,…
GO:Biological Process	GO:0048869	cellular developmental process	1.69822e-11	4428	189	DMD,AUTS2,IL1RAPL1,MECOM,TENM2,SOX6,DCC,NEGR1,ROBO2,GRID2,SLIT3,HDAC9,CNTNAP2,OPCML,NRXN3,RBFOX1,DAB1,SLC4A10,NLGN1,TENM3,PTPRD,PRKG1,TENM4,SYT1,MSI2,ZNF536,FOXP1,ROBO1,MEF2C,FAM172A,EFNA5,CSMD3,NRG3,NAV2,LRRC4C,KIRREL3,SEMA6D,AGBL4,NRXN1,SPTBN1,CTNNA2,SGCZ,NRG1,ASTN2,PBX3,NEBL,GRIP1,MDGA2,ZFHX3,DIAPH2,PRDM16,ERBB4,CNTN4,THRB,RARB,EIF2B5,PPARGC1A,ANKS1A,RUNX2,ESR1,PARK2,SDK1,EBF2,ZNF365,TCF7L2,NE…
GO:Biological Process	GO:0030154	cell differentiation	2.80598e-11	4350	186	DMD,AUTS2,IL1RAPL1,MECOM,TENM2,SOX6,DCC,NEGR1,ROBO2,GRID2,SLIT3,HDAC9,CNTNAP2,OPCML,NRXN3,RBFOX1,DAB1,SLC4A10,NLGN1,TENM3,PTPRD,PRKG1,TENM4,SYT1,MSI2,ZNF536,FOXP1,ROBO1,MEF2C,FAM172A,EFNA5,CSMD3,NRG3,NAV2,LRRC4C,KIRREL3,SEMA6D,AGBL4,NRXN1,SPTBN1,CTNNA2,SGCZ,NRG1,ASTN2,PBX3,NEBL,GRIP1,MDGA2,ZFHX3,DIAPH2,PRDM16,ERBB4,CNTN4,THRB,RARB,EIF2B5,PPARGC1A,ANKS1A,RUNX2,ESR1,PARK2,SDK1,EBF2,ZNF365,TCF7L2,NE…
GO:Cellular Component	GO:0098978	glutamatergic synapse	4.46025e-11	349	37	IL1RAPL1,PTPRT,KCND2,GRID2,NLGN1,PTPRD,SYT1,GPC6,NRG3,LRRC4C,SPTBN1,CADPS,NRG1,GRIP1,GRIK3,ERBB4,ERC2,DNM3,TNR,EPHB1,CDH8,DLGAP1,DLGAP4,CACNG2,KCNA3,EPHA4,TNIK,MAPK10,PPP3CA,GRIK2,CADPS2,SORCS3,CTBP2,PLCB1,TIAM1,CNKSR2,IL1RAPL2
GO:Biological Process	GO:0007409	axonogenesis	1.56848e-10	478	45	AUTS2,DCC,ROBO2,SLIT3,NRXN3,DAB1,ROBO1,EFNA5,LRRC4C,SEMA6D,NRXN1,SPTBN1,CTNNA2,CNTN4,PAX6,NTN1,PTPRM,TNR,EPHB1,EPHA5,ETV1,GLI3,RELN,EXT1,ANK3,GFRA1,MACF1,GLI2,EPHA4,LRTM1,ATOH1,UNC5C,ISL1,CDKL3,SEMA3A,SEMA3D,DLX5,PTCH1,SLIT1,DCLK1,SPTB,RNF165,CDH4,APP,TIAM1
GO:Biological Process	GO:0034330	cell junction organization	4.32107e-10	722	56	IL1RAPL1,CADM2,DLG2,PTPRT,ROBO2,GRID2,CNTN5,NLGN1,PTPRD,GPC6,LIMCH1,CDH12,MEF2C,EFNA5,LRRC4C,KIRREL3,NRXN1,CTNNA2,NRG1,BCAS3,ERBB4,ERC2,SDK1,ZNF365,CADM1,GPHN,FMN1,NTN1,RUNX1,WASF2,DNM3,TNR,TGFB2,EPHB1,SLC7A11,RELN,EXT1,ANK3,GRIN2B,CDH8,ASIC2,CACNG2,MACF1,EPHA4,TMEM108,ANK2,CDH18,SLIT1,CTBP2,CDH24,CDH4,APP,TIAM1,CNKSR2,IL1RAPL2,COL4A5
GO:Biological Process	GO:0000904	cell morphogenesis involved in differentiation	5.69389e-10	749	57	AUTS2,IL1RAPL1,DCC,ROBO2,SLIT3,NRXN3,DAB1,NLGN1,PTPRD,ROBO1,MEF2C,EFNA5,LRRC4C,SEMA6D,NRXN1,SPTBN1,CTNNA2,CNTN4,ZNF365,PAX6,NTN1,PTPRM,DNM3,TNR,EPHB1,EPHA5,ETV1,GLI3,RELN,EXT1,ANK3,GFRA1,TRPC6,PTPRQ,RBFOX2,MACF1,GLI2,EPHA4,LRTM1,TNIK,ATOH1,UNC5C,PPP3CA,ISL1,CDKL3,SEMA3A,SEMA3D,DLX5,PTCH1,ITGA8,SLIT1,DCLK1,SPTB,RNF165,CDH4,APP,TIAM1
GO:Cellular Component	GO:0030424	axon	1.04328e-09	660	50	DMD,AUTS2,IL1RAPL1,CADM2,DLG2,TENM2,DCC,ROBO2,CNTNAP2,SLC4A10,TENM3,SYT1,ROBO1,KIRREL3,AGBL4,NRXN1,SPTBN1,CTNNA2,NRG1,PCDH9,GRIK3,CNTN4,ERC2,IQCJ-SCHIP1,EXOC4,PRKCB,DNM3,TGFB2,GRM7,EPHB1,EPHA5,ANK3,CDH8,NF1,CACNG2,KCNA2,KCNA3,EPHA4,TMEM108,KCNAB1,WDFY3,UNC5C,HCN1,AP3B1,GRIK2,SEMA3A,PTCH1,SLC2A13,APP,TIAM1
GO:Biological Process	GO:0050808	synapse organization	1.24808e-09	428	41	IL1RAPL1,DLG2,PTPRT,ROBO2,GRID2,CNTN5,NLGN1,PTPRD,GPC6,MEF2C,LRRC4C,KIRREL3,NRXN1,CTNNA2,NRG1,ERBB4,ERC2,SDK1,ZNF365,GPHN,NTN1,WASF2,DNM3,TNR,EPHB1,SLC7A11,RELN,ANK3,GRIN2B,CDH8,ASIC2,CACNG2,EPHA4,TMEM108,SLIT1,CTBP2,APP,TIAM1,CNKSR2,IL1RAPL2,COL4A5
GO:Biological Process	GO:0061564	axon development	3.77772e-09	523	45	AUTS2,DCC,ROBO2,SLIT3,NRXN3,DAB1,ROBO1,EFNA5,LRRC4C,SEMA6D,NRXN1,SPTBN1,CTNNA2,CNTN4,PAX6,NTN1,PTPRM,TNR,EPHB1,EPHA5,ETV1,GLI3,RELN,EXT1,ANK3,GFRA1,MACF1,GLI2,EPHA4,LRTM1,ATOH1,UNC5C,ISL1,CDKL3,SEMA3A,SEMA3D,DLX5,PTCH1,SLIT1,DCLK1,SPTB,RNF165,CDH4,APP,TIAM1
GO:Cellular Component	GO:0098794	postsynapse	3.95244e-09	639	48	DMD,IL1RAPL1,DLG2,TENM2,PTPRT,KCND2,DCC,GRID2,DAB1,SLC4A10,NLGN1,ANKS1B,MEF2C,LRRC4C,CACNA1C,SPTBN1,NRG1,GRIP1,GRIK3,PDE4B,ERBB4,GRIA4,GPHN,DNM3,GRM7,MAGI2,ANK3,GRIN2B,ASIC2,DLGAP1,DLGAP4,CACNG2,KCNA3,EPHA4,TMEM108,TNIK,PPP3CA,ANK2,GRIK2,PTCH1,ITGA8,SORCS3,DCLK1,PLCB1,APP,GRIK1,TIAM1,CNKSR2
GO:Cellular Component	GO:0098984	neuron to neuron synapse	4.08057e-09	366	35	DMD,DLG2,PTPRT,KCND2,DCC,GRID2,DAB1,NLGN1,PTPRD,SYT1,ANKS1B,LRRC4C,CACNA1C,SPTBN1,NRG1,GRIP1,PDE4B,ERBB4,GPHN,DNM3,GRM7,MAGI2,GRIN2B,DLGAP1,CACNG2,EPHA4,TMEM108,TNIK,GRIK2,PTCH1,ITGA8,SORCS3,DCLK1,TIAM1,CNKSR2
GO:Biological Process	GO:0009887	animal organ morphogenesis	4.35749e-09	1073	69	SOX6,ROBO2,SLIT3,SLC4A10,TENM3,GPC6,ROBO1,MEF2C,NRG3,CTNNA2,NRG1,PBX3,THRB,RARB,RUNX2,ESR1,SDK1,COL1A2,EXOC4,PAX6,SOX5,FMN1,NTN1,PTPRM,FGR,PBX1,TGFB2,EPHB1,FRAS1,HAND2,ADAMTS16,MTHFD1L,GLI3,MAGI2,DLX6,EXT1,MLLT3,CRB2,PTPRQ,ALDH1A2,NF1,AXIN2,GPC3,GLI2,PSMD14,COL8A1,ATOH1,HCN1,ISL1,AP3B1,SOBP,SEMA3A,DLX5,CSMD1,EYA1,PTCH1,SLIT1,PSMB11,BMP4,IRX5,SMPD3,NEK8,TCAP,HOXB1,HOXB2,HOXB3,SMURF2,TIAM1,ZIC3
GO:Cellular Component	GO:0042995	cell projection	6.77352e-09	2330	110	DMD,AUTS2,IL1RAPL1,CADM2,DLG2,TENM2,KCND2,DCC,EYS,ROBO2,GRID2,CNTNAP2,DAB1,SLC4A10,NLGN1,TENM3,DENND1A,TENM4,SYT1,ANKS1B,ROBO1,DOCK4,PCDH15,CTNNA3,KIRREL3,CACNA1C,AGBL4,NRXN1,SPTBN1,CTNNA2,NRG1,GRIP1,PCDH9,GRIK3,PDE4B,CNTN4,ERC2,SYNPR,IQCJ-SCHIP1,PPARGC1A,ANKS1A,PARK2,EXOC4,ARMC4,GRIA4,TPH2,GPHN,PRKCB,PTPRM,WASF2,FGR,SORT1,DNM3,TGFB2,SDCCAG8,SPAG16,GRM7,EPHB1,EPHA5,SLC7A11,PCSK1,DIAPH1,GLI3,MAGI2…
GO:Cellular Component	GO:0045211	postsynaptic membrane	7.49625e-09	280	30	DMD,IL1RAPL1,DLG2,TENM2,PTPRT,KCND2,DCC,GRID2,NLGN1,LRRC4C,CACNA1C,NRG1,GRIP1,GRIK3,ERBB4,GRIA4,GPHN,DNM3,GRM7,ANK3,GRIN2B,CACNG2,KCNA3,EPHA4,ANK2,GRIK2,SORCS3,GRIK1,TIAM1,CNKSR2
GO:Cellular Component	GO:0036477	somatodendritic compartment	1.05028e-08	871	57	DMD,IL1RAPL1,DLG2,TENM2,KCND2,GRID2,CNTNAP2,DAB1,SLC4A10,NLGN1,DENND1A,ANKS1B,KIRREL3,CACNA1C,NRXN1,ASTN2,GRIP1,GRIK3,PDE4B,PPARGC1A,GRIA4,GPHN,SORT1,DNM3,ASTN1,TGFB2,GRM7,EPHB1,EPHA5,PDE1C,MAGI2,RELN,ANK3,SAMD4A,NF1,ASIC2,CACNG2,KCNA2,BRINP2,EPHA4,TMEM108,KCNAB1,WDFY3,MAPK10,UNC5C,PPP3CA,HCN1,GRIK2,AKAP12,SEMA3A,PTCH1,ITGA8,VTI1A,CACNA1A,APP,TIAM1,CNKSR2
GO:Cellular Component	GO:0032279	asymmetric synapse	1.07945e-08	340	33	DMD,DLG2,PTPRT,KCND2,DCC,GRID2,DAB1,NLGN1,ANKS1B,LRRC4C,CACNA1C,SPTBN1,NRG1,GRIP1,PDE4B,ERBB4,GPHN,DNM3,GRM7,MAGI2,GRIN2B,DLGAP1,CACNG2,EPHA4,TMEM108,TNIK,GRIK2,PTCH1,ITGA8,SORCS3,DCLK1,TIAM1,CNKSR2
GO:Cellular Component	GO:0120025	plasma membrane bounded cell projection	1.14931e-08	2229	106	DMD,AUTS2,IL1RAPL1,CADM2,DLG2,TENM2,KCND2,DCC,EYS,ROBO2,GRID2,CNTNAP2,DAB1,SLC4A10,NLGN1,TENM3,DENND1A,TENM4,SYT1,ANKS1B,ROBO1,DOCK4,PCDH15,CTNNA3,KIRREL3,CACNA1C,AGBL4,NRXN1,SPTBN1,CTNNA2,NRG1,GRIP1,PCDH9,GRIK3,PDE4B,CNTN4,ERC2,SYNPR,IQCJ-SCHIP1,PPARGC1A,ANKS1A,PARK2,EXOC4,ARMC4,GRIA4,TPH2,GPHN,PRKCB,PTPRM,WASF2,FGR,SORT1,DNM3,TGFB2,SDCCAG8,SPAG16,GRM7,EPHB1,EPHA5,SLC7A11,PCSK1,DIAPH1,GLI3,MAGI2…
GO:Biological Process	GO:0098742	cell-cell adhesion via plasma-membrane adhesion molecules	1.87529e-08	277	31	IL1RAPL1,TENM2,PTPRT,ROBO2,GRID2,DAB1,NLGN1,TENM3,PTPRD,TENM4,GPC6,ROBO1,CDH12,PCDH15,LRRC4C,KIRREL3,NRXN1,NRG1,PCDH9,CNTN4,SDK1,CADM1,PTPRM,TGFB2,CRB2,CDH8,TENM1,PCDH7,CDH18,CDH24,CDH4
GO:Cellular Component	GO:0014069	postsynaptic density	3.02892e-08	334	32	DMD,DLG2,PTPRT,KCND2,DCC,GRID2,DAB1,NLGN1,ANKS1B,LRRC4C,CACNA1C,SPTBN1,NRG1,GRIP1,PDE4B,ERBB4,GPHN,DNM3,MAGI2,GRIN2B,DLGAP1,CACNG2,EPHA4,TMEM108,TNIK,GRIK2,PTCH1,ITGA8,SORCS3,DCLK1,TIAM1,CNKSR2
GO:Cellular Component	GO:0099572	postsynaptic specialization	4.24626e-08	358	33	DMD,DLG2,PTPRT,KCND2,DCC,GRID2,DAB1,NLGN1,ANKS1B,LRRC4C,CACNA1C,SPTBN1,NRG1,GRIP1,PDE4B,ERBB4,GPHN,DNM3,MAGI2,GRIN2B,DLGAP1,DLGAP4,CACNG2,EPHA4,TMEM108,TNIK,GRIK2,PTCH1,ITGA8,SORCS3,DCLK1,TIAM1,CNKSR2
GO:Biological Process	GO:0030900	forebrain development	7.15954e-08	385	36	DMD,ROBO2,CNTNAP2,DAB1,SLC4A10,PRKG1,ROBO1,NRG3,KIRREL3,NRG1,PCDH9,ERBB4,RARB,EIF2B5,PPARGC1A,FOXP2,PAX6,TNR,EPHA5,SLC7A11,GLI3,RELN,EXT1,ALDH1A2,NF1,GLI2,TMEM108,ATOH1,ISL1,SEMA3A,DLX5,SLIT1,DCLK1,BMP4,PLCB1,APP
GO:Biological Process	GO:0009888	tissue development	7.99124e-08	2107	104	DMD,SOX6,EYS,ROBO2,HDAC9,RBFOX1,TENM4,GPC6,FOXP1,ROBO1,MEF2C,FAM172A,SGCD,SEMA6D,SGCZ,NRG1,ASTN2,NEBL,ERBB4,THRB,RARB,PPARGC1A,RUNX2,ESR1,COL1A2,EXOC4,EBF2,TCF7L2,NELL1,PAX6,SOX5,FMN1,NTN1,FHOD3,RUNX1,FGR,PBX1,TGFB2,PPARG,EPHB1,FRAS1,SLC7A11,HAND2,ADAMTS16,PDE4D,FBXL17,MTHFD1L,GLI3,MAGI2,DLX6,STK3,EXT1,BNC2,MLLT3,CRB2,MGMT,HMGA2,PTPRQ,RAD51B,ALDH1A2,FTO,NF1,AXIN2,GPC3,KAZN,HIVEP3,ZBTB18,FOSL2,FSH…
GO:Biological Process	GO:0007155	cell adhesion	9.51813e-08	1492	82	DMD,IL1RAPL1,CADM2,DLG2,PARD3B,TENM2,PTPRT,LSAMP,NEGR1,ROBO2,GRID2,CNTNAP2,CNTN5,OPCML,NRXN3,DAB1,NLGN1,TENM3,PTPRD,PRKG1,TENM4,GPC6,ROBO1,LIMCH1,CDH12,EFNA5,PCDH15,CTNNA3,LRRC4C,KIRREL3,SKAP1,NRXN1,CTNNA2,NRG1,ASTN2,PCDH9,ZFHX3,BCAS3,CNTN4,LPP,SDK1,CADM1,NUAK1,FMN1,NTN1,PTPRM,RUNX1,TNR,ASTN1,TGFB2,EPHB1,SLC7A11,GLI3,RELN,EXT1,CRB2,ANK3,NTM,CDH8,CNTNAP4,NF1,TENM1,ZC3H12A,MACF1,CR1,GLI2,FAP,EPHA4,…
GO:Biological Process	GO:0022610	biological adhesion	1.20337e-07	1499	82	DMD,IL1RAPL1,CADM2,DLG2,PARD3B,TENM2,PTPRT,LSAMP,NEGR1,ROBO2,GRID2,CNTNAP2,CNTN5,OPCML,NRXN3,DAB1,NLGN1,TENM3,PTPRD,PRKG1,TENM4,GPC6,ROBO1,LIMCH1,CDH12,EFNA5,PCDH15,CTNNA3,LRRC4C,KIRREL3,SKAP1,NRXN1,CTNNA2,NRG1,ASTN2,PCDH9,ZFHX3,BCAS3,CNTN4,LPP,SDK1,CADM1,NUAK1,FMN1,NTN1,PTPRM,RUNX1,TNR,ASTN1,TGFB2,EPHB1,SLC7A11,GLI3,RELN,EXT1,CRB2,ANK3,NTM,CDH8,CNTNAP4,NF1,TENM1,ZC3H12A,MACF1,CR1,GLI2,FAP,EPHA4,…
GO:Biological Process	GO:0006928	movement of cell or subcellular component	3.64718e-07	2311	109	DMD,AUTS2,DLG2,PTPRT,DCC,ROBO2,SLIT3,HDAC9,NRXN3,DAB1,PRKG1,GPC6,FOXP1,ROBO1,LIMCH1,MEF2C,EFNA5,DOCK4,CTNNA3,NRG3,KIRREL3,CACNA1C,SEMA6D,AGBL4,NRXN1,SPTBN1,CTNNA2,NRG1,ASTN2,DACH1,BCAS3,PDE4B,ERBB4,CNTN4,PPARGC1A,MCTP1,ANKS1A,COL1A2,ARMC4,PAX6,GPC5,NTN1,PTPRM,WASF2,FGR,TNR,ASTN1,TGFB2,SDCCAG8,ZEB2,SPAG16,PPARG,EPHB1,FGF12,EPHA5,SLC7A11,HAND2,PDE4D,DIAPH1,ETV1,ELMO1,GLI3,MAGI2,RELN,EXT1,CRB2,GFRA1…
GO:Biological Process	GO:0050804	modulation of chemical synaptic transmission	4.15282e-07	430	37	DCC,GRID2,SLC4A10,NLGN1,PTPRD,SYT1,MEF2C,NRG3,LRRC4C,NRXN1,GRM8,GRIK3,CNTN4,MCTP1,PARK2,PRKCB,TNR,PLCL1,GRM7,EPHB1,SLC7A11,RELN,GRIN2B,CNTNAP4,DLGAP1,DLGAP4,CACNG2,EPHA4,TMEM108,PPP3CA,GRIK2,AKAP12,SORCS3,CACNA1A,PLCB1,APP,GRIK1
GO:Biological Process	GO:0099177	regulation of trans-synaptic signaling	4.43651e-07	431	37	DCC,GRID2,SLC4A10,NLGN1,PTPRD,SYT1,MEF2C,NRG3,LRRC4C,NRXN1,GRM8,GRIK3,CNTN4,MCTP1,PARK2,PRKCB,TNR,PLCL1,GRM7,EPHB1,SLC7A11,RELN,GRIN2B,CNTNAP4,DLGAP1,DLGAP4,CACNG2,EPHA4,TMEM108,PPP3CA,GRIK2,AKAP12,SORCS3,CACNA1A,PLCB1,APP,GRIK1
GO:Biological Process	GO:0050919	negative chemotaxis	4.56505e-07	48	13	ROBO2,SLIT3,ROBO1,EFNA5,NRG3,SEMA6D,NRG1,NTN1,LRTM1,UNC5C,SEMA3A,SEMA3D,SLIT1
GO:Biological Process	GO:0120036	plasma membrane bounded cell projection organization	4.76412e-07	1569	83	DMD,AUTS2,IL1RAPL1,TENM2,DCC,NEGR1,ROBO2,GRID2,SLIT3,CNTNAP2,NRXN3,DAB1,NLGN1,TENM3,PTPRD,PRKG1,SYT1,ROBO1,MEF2C,EFNA5,CSMD3,LRRC4C,KIRREL3,SEMA6D,NRXN1,SPTBN1,CTNNA2,GRIP1,BCAS3,CNTN4,PARK2,SDK1,ARMC4,ZNF365,PAX6,NTN1,PTPRM,WASF2,DNM3,TNR,SDCCAG8,SPAG16,EPHB1,EPHA5,ADAMTS16,ETV1,GLI3,MAGI2,RELN,EXT1,ANK3,GFRA1,TRPC6,GRIN2B,RBFOX2,TENM1,MACF1,FSHR,GLI2,EPHA4,LRTM1,TMEM108,TNIK,ARHGAP24,ATOH1,UNC5…
GO:Cellular Component	GO:0034703	cation channel complex	1.01402e-06	227	24	DLG2,KCND2,DPP10,CNTNAP2,CACNA2D3,NLGN1,RYR3,CACNA1C,DPP6,GRIK3,PDE4B,GRIA4,KCNIP4,PDE4D,KCNQ5,TRPC6,GRIN2B,CACNG2,KCNA2,KCNA3,KCNAB1,HCN1,GRIK2,CACNA1A
GO:Biological Process	GO:0099537	trans-synaptic signaling	1.13989e-06	713	49	IL1RAPL1,DLG2,KCND2,DCC,GRID2,SLC4A10,NLGN1,PTPRD,SYT1,MEF2C,NRG3,LRRC4C,NRXN1,CADPS,GRM8,GRIK3,CNTN4,ERC2,MCTP1,PARK2,EXOC4,PRKCB,TNR,PLCL1,GRM7,EPHB1,FGF12,SLC7A11,RELN,EXT1,GRIN2B,CDH8,CNTNAP4,ASIC2,DLGAP1,DLGAP4,CACNG2,EPHA4,TMEM108,PPP3CA,GRIK2,AKAP12,CADPS2,SORCS3,CTBP2,CACNA1A,PLCB1,APP,GRIK1
GO:Biological Process	GO:0099536	synaptic signaling	1.21646e-06	738	50	IL1RAPL1,DLG2,KCND2,DCC,GRID2,SLC4A10,NLGN1,PTPRD,SYT1,MEF2C,NRG3,LRRC4C,NRXN1,CADPS,GRM8,NRG1,GRIK3,CNTN4,ERC2,MCTP1,PARK2,EXOC4,PRKCB,TNR,PLCL1,GRM7,EPHB1,FGF12,SLC7A11,RELN,EXT1,GRIN2B,CDH8,CNTNAP4,ASIC2,DLGAP1,DLGAP4,CACNG2,EPHA4,TMEM108,PPP3CA,GRIK2,AKAP12,CADPS2,SORCS3,CTBP2,CACNA1A,PLCB1,APP,GRIK1
GO:Cellular Component	GO:0098590	plasma membrane region	1.60413e-06	1240	66	DMD,IL1RAPL1,DLG2,PARD3B,TENM2,PTPRT,KCND2,DCC,ROBO2,GRID2,CNTNAP2,CNTN5,SLC4A10,TBC1D5,NLGN1,PTPRD,DENND1A,SYT1,EFNA5,LRRC4C,CACNA1C,SKAP1,NRXN1,SPTBN1,SLC4A4,NRG1,GRIP1,GRIK3,ERBB4,ERC2,GRIA4,CADM1,GPHN,WASF2,FGR,SORT1,DNM3,GRM7,SLC7A11,PDE4D,DIAPH1,CRB2,ANK3,GRIN2B,CDH8,CNTNAP4,CACNG2,MACF1,KCNA2,KCNA3,CR1,FAP,EPHA4,TNIK,ANK2,GRIK2,SLC26A5,PTCH1,ITGA8,SORCS3,CNGA4,ABCC11,APP,GRIK1,TIAM1,CNKSR2
GO:Biological Process	GO:0007267	cell-cell signaling	1.61247e-06	1722	87	IL1RAPL1,DLG2,KCND2,DCC,GRID2,SLC4A10,NLGN1,PTPRD,SYT1,GPC6,MEF2C,EFNA5,NRG3,LRRC4C,CACNA1C,TRHDE,NRXN1,CADPS,GRM8,NRG1,GRIK3,CNTN4,ERC2,MCTP1,MAP3K7,ESR1,PARK2,EXOC4,PCSK5,TCF7L2,GPC5,PRKCB,RUNX1,TNR,PLCL1,GRM7,RBMS3,EPHB1,FGF12,EPHA5,SLC7A11,PCSK1,GLI3,MAGI2,RELN,STK3,EXT1,MLLT3,TLE4,GRIN2B,HMGA2,CDH8,CNTNAP4,ASIC2,AXIN2,DLGAP1,DLGAP4,CACNG2,GPC3,MACF1,RNF220,TRABD2B,KCNA2,GLI2,PSMD14,EPHA4,TME…
GO:Biological Process	GO:0030030	cell projection organization	1.62712e-06	1609	83	DMD,AUTS2,IL1RAPL1,TENM2,DCC,NEGR1,ROBO2,GRID2,SLIT3,CNTNAP2,NRXN3,DAB1,NLGN1,TENM3,PTPRD,PRKG1,SYT1,ROBO1,MEF2C,EFNA5,CSMD3,LRRC4C,KIRREL3,SEMA6D,NRXN1,SPTBN1,CTNNA2,GRIP1,BCAS3,CNTN4,PARK2,SDK1,ARMC4,ZNF365,PAX6,NTN1,PTPRM,WASF2,DNM3,TNR,SDCCAG8,SPAG16,EPHB1,EPHA5,ADAMTS16,ETV1,GLI3,MAGI2,RELN,EXT1,ANK3,GFRA1,TRPC6,GRIN2B,RBFOX2,TENM1,MACF1,FSHR,GLI2,EPHA4,LRTM1,TMEM108,TNIK,ARHGAP24,ATOH1,UNC5…
GO:Biological Process	GO:0021537	telencephalon development	1.69815e-06	256	27	DMD,ROBO2,CNTNAP2,DAB1,ROBO1,NRG3,KIRREL3,NRG1,ERBB4,RARB,EIF2B5,FOXP2,PAX6,TNR,EPHA5,SLC7A11,GLI3,RELN,EXT1,NF1,TMEM108,ATOH1,SEMA3A,DLX5,SLIT1,BMP4,PLCB1
GO:Biological Process	GO:0035107	appendage morphogenesis	1.72156e-06	141	20	CACNA1C,RARB,RUNX2,PCSK5,FMN1,PBX1,TGFB2,FRAS1,HAND2,GLI3,DLX6,EXT1,ALDH1A2,GPC3,GLI2,MBNL1,DLX5,PTCH1,BMP4,RNF165
GO:Biological Process	GO:0035108	limb morphogenesis	1.72156e-06	141	20	CACNA1C,RARB,RUNX2,PCSK5,FMN1,PBX1,TGFB2,FRAS1,HAND2,GLI3,DLX6,EXT1,ALDH1A2,GPC3,GLI2,MBNL1,DLX5,PTCH1,BMP4,RNF165
GO:Biological Process	GO:0006935	chemotaxis	1.85075e-06	653	46	DCC,ROBO2,SLIT3,NRXN3,DAB1,ROBO1,EFNA5,DOCK4,NRG3,SEMA6D,NRXN1,SPTBN1,NRG1,PDE4B,CNTN4,PAX6,NTN1,PTPRM,TNR,TGFB2,EPHB1,EPHA5,ETV1,GLI3,RELN,EXT1,GFRA1,GLI2,EPHA4,LRTM1,ATOH1,UNC5C,ISL1,DOCK2,SEMA3A,SEMA3D,DLX5,PTCH1,SLIT1,PRKD1,BMP4,SPTB,RNF165,CDH4,APP,TIAM1
GO:Biological Process	GO:0007610	behavior	2.00391e-06	586	43	KCND2,NEGR1,CNTNAP2,NRXN3,DAB1,SLC4A10,NLGN1,MEF2C,NAV2,KIRREL3,NRXN1,NRG1,PBX3,DACH1,ZFHX3,ANKFN1,THRB,PARK2,SDK1,FOXP2,TNR,ASTN1,FGF12,SLC7A11,HAND2,ETV1,GLI3,RELN,EXT1,GRIN2B,CNTNAP4,NF1,KCNA2,FSHR,EPHA4,GRIK2,SOBP,CSMD1,STRBP,SORCS3,PLCB1,APP,AFF2
GO:Biological Process	GO:0042330	taxis	2.1454e-06	656	46	DCC,ROBO2,SLIT3,NRXN3,DAB1,ROBO1,EFNA5,DOCK4,NRG3,SEMA6D,NRXN1,SPTBN1,NRG1,PDE4B,CNTN4,PAX6,NTN1,PTPRM,TNR,TGFB2,EPHB1,EPHA5,ETV1,GLI3,RELN,EXT1,GFRA1,GLI2,EPHA4,LRTM1,ATOH1,UNC5C,ISL1,DOCK2,SEMA3A,SEMA3D,DLX5,PTCH1,SLIT1,PRKD1,BMP4,SPTB,RNF165,CDH4,APP,TIAM1
GO:Biological Process	GO:0098916	anterograde trans-synaptic signaling	2.37999e-06	705	48	DLG2,KCND2,DCC,GRID2,SLC4A10,NLGN1,PTPRD,SYT1,MEF2C,NRG3,LRRC4C,NRXN1,CADPS,GRM8,GRIK3,CNTN4,ERC2,MCTP1,PARK2,EXOC4,PRKCB,TNR,PLCL1,GRM7,EPHB1,FGF12,SLC7A11,RELN,EXT1,GRIN2B,CDH8,CNTNAP4,ASIC2,DLGAP1,DLGAP4,CACNG2,EPHA4,TMEM108,PPP3CA,GRIK2,AKAP12,CADPS2,SORCS3,CTBP2,CACNA1A,PLCB1,APP,GRIK1
GO:Biological Process	GO:0007268	chemical synaptic transmission	2.37999e-06	705	48	DLG2,KCND2,DCC,GRID2,SLC4A10,NLGN1,PTPRD,SYT1,MEF2C,NRG3,LRRC4C,NRXN1,CADPS,GRM8,GRIK3,CNTN4,ERC2,MCTP1,PARK2,EXOC4,PRKCB,TNR,PLCL1,GRM7,EPHB1,FGF12,SLC7A11,RELN,EXT1,GRIN2B,CDH8,CNTNAP4,ASIC2,DLGAP1,DLGAP4,CACNG2,EPHA4,TMEM108,PPP3CA,GRIK2,AKAP12,CADPS2,SORCS3,CTBP2,CACNA1A,PLCB1,APP,GRIK1
GO:Biological Process	GO:0040011	locomotion	2.49073e-06	2028	97	AUTS2,PTPRT,DCC,ROBO2,SLIT3,HDAC9,NRXN3,DAB1,PRKG1,GPC6,FOXP1,ROBO1,LIMCH1,MEF2C,EFNA5,DOCK4,NRG3,KIRREL3,SEMA6D,NRXN1,SPTBN1,CTNNA2,NRG1,ASTN2,DACH1,BCAS3,PDE4B,ERBB4,CNTN4,PPARGC1A,MCTP1,ANKS1A,COL1A2,PAX6,GPC5,NTN1,PTPRM,WASF2,FGR,TNR,ASTN1,TGFB2,SDCCAG8,ZEB2,SPAG16,PPARG,EPHB1,EPHA5,SLC7A11,HAND2,DIAPH1,ETV1,ELMO1,GLI3,MAGI2,RELN,EXT1,CRB2,GFRA1,NF1,RBFOX2,GPC3,ZC3H12A,MACF1,GLI2,FAP,EPHA4,LR…
GO:Biological Process	GO:0016358	dendrite development	2.60681e-06	243	26	IL1RAPL1,DCC,DAB1,NLGN1,PTPRD,PRKG1,MEF2C,CSMD3,CTNNA2,GRIP1,SDK1,ZNF365,NTN1,DNM3,EPHB1,RELN,TRPC6,RBFOX2,EPHA4,TNIK,PPP3CA,CDKL3,SEMA3A,DCLK1,APP,TIAM1
GO:Cellular Component	GO:0099634	postsynaptic specialization membrane	2.65857e-06	120	17	DLG2,PTPRT,KCND2,DCC,GRID2,NLGN1,LRRC4C,CACNA1C,NRG1,ERBB4,GPHN,GRIN2B,CACNG2,EPHA4,SORCS3,TIAM1,CNKSR2
GO:Cellular Component	GO:0030425	dendrite	4.16928e-06	638	42	IL1RAPL1,TENM2,KCND2,GRID2,CNTNAP2,SLC4A10,NLGN1,DENND1A,ANKS1B,KIRREL3,CACNA1C,GRIP1,GRIK3,PDE4B,PPARGC1A,GRIA4,GPHN,SORT1,DNM3,GRM7,EPHB1,EPHA5,MAGI2,RELN,ANK3,SAMD4A,NF1,ASIC2,KCNA2,BRINP2,EPHA4,TMEM108,KCNAB1,UNC5C,PPP3CA,HCN1,GRIK2,SEMA3A,PTCH1,ITGA8,APP,TIAM1
GO:Biological Process	GO:0007507	heart development	4.29344e-06	578	42	SOX6,ROBO2,SLIT3,HDAC9,TENM4,ROBO1,MEF2C,SGCD,CACNA1C,SGCZ,NRG1,NEBL,ERBB4,RARB,PCSK5,ARMC4,FHOD3,RUNX1,TGFB2,PPARG,FGF12,HAND2,GLI3,STK3,EXT1,ALDH1A2,NF1,AXIN2,GPC3,GLI2,KCNAB1,ANK2,ISL1,EYA1,PTCH1,BICC1,BMP4,MNAT1,NEK8,TCAP,DAND5,ZIC3
GO:Cellular Component	GO:0097447	dendritic tree	4.56064e-06	640	42	IL1RAPL1,TENM2,KCND2,GRID2,CNTNAP2,SLC4A10,NLGN1,DENND1A,ANKS1B,KIRREL3,CACNA1C,GRIP1,GRIK3,PDE4B,PPARGC1A,GRIA4,GPHN,SORT1,DNM3,GRM7,EPHB1,EPHA5,MAGI2,RELN,ANK3,SAMD4A,NF1,ASIC2,KCNA2,BRINP2,EPHA4,TMEM108,KCNAB1,UNC5C,PPP3CA,HCN1,GRIK2,SEMA3A,PTCH1,ITGA8,APP,TIAM1
GO:Biological Process	GO:0098609	cell-cell adhesion	5.21888e-06	894	55	IL1RAPL1,DLG2,TENM2,PTPRT,NEGR1,ROBO2,GRID2,NRXN3,DAB1,NLGN1,TENM3,PTPRD,PRKG1,TENM4,GPC6,ROBO1,CDH12,EFNA5,PCDH15,CTNNA3,LRRC4C,KIRREL3,SKAP1,NRXN1,CTNNA2,NRG1,ASTN2,PCDH9,CNTN4,LPP,SDK1,CADM1,NTN1,PTPRM,RUNX1,TNR,ASTN1,TGFB2,SLC7A11,GLI3,EXT1,CRB2,ANK3,CDH8,TENM1,ZC3H12A,CR1,GLI2,PCDH7,CDH18,AP3B1,ITGA8,CDH24,BMP4,CDH4
GO:Biological Process	GO:0050793	regulation of developmental process	5.37676e-06	2605	115	DMD,ARHGAP15,IL1RAPL1,SOX6,DCC,ROBO2,GRID2,HDAC9,RBFOX1,DAB1,NLGN1,PTPRD,TENM4,SYT1,GPC6,ZNF536,FOXP1,ROBO1,MEF2C,EFNA5,CSMD3,LRRC4C,SEMA6D,AGBL4,NRXN1,CTNNA2,NRG1,GRIP1,ZFHX3,ERBB4,CNTN4,THRB,RARB,PPARGC1A,RUNX2,ESR1,PARK2,SDK1,ZNF365,TCF7L2,NELL1,PAX6,SOX5,NUAK1,RORA,PRKCB,NTN1,PTPRM,RUNX1,FGR,ZMYM4,SORT1,PBX1,DNM3,TNR,TGFB2,ZEB2,PID1,PPARG,EPHB1,HAND2,DIAPH1,GLI3,MAGI2,RELN,STK3,MLLT3,CRB2,TRP…
GO:Molecular Function	GO:0000978	RNA polymerase II cis-regulatory region sequence-specific DNA binding	5.97712e-06	64	1190	MECOM,SOX6,ESRRG,ZBTB20,EBF1,ZNF536,FOXP1,MEF2C,ZFHX4,PBX3,DACH1,ZFHX3,PRDM16,THRB,RARB,RUNX2,ESR1,FOXP2,EBF2,TCF7L2,PAX6,SOX5,RORA,ZNF521,RUNX1,PBX1,ZEB2,PPARG,HAND2,BACH2,ETV1,POU6F2,GLI3,DLX6,HMGA2,NFE2L1,NFIX,NACC1,ZNF683,HIVEP3,ZBTB18,FOSL2,GLI2,IKZF2,ZBTB38,ATOH1,ISL1,ZNF76,CREB5,DLX5,TFEC,ST18,GLIS3,MKX,PKNOX2,IRX5,HOXB1,HOXB2,HOXB3,ZNF652,LYL1,NKX2-2,APP,ZIC3
GO:Biological Process	GO:0035249	synaptic transmission, glutamatergic	6.08086e-06	94	16	GRID2,NLGN1,SYT1,MEF2C,NRXN1,GRM8,GRIK3,PARK2,TNR,GRM7,RELN,EXT1,CDH8,CACNG2,GRIK2,GRIK1
GO:Biological Process	GO:0007157	heterophilic cell-cell adhesion via plasma membrane cell adhesion molecules	8.3376e-06	49	12	IL1RAPL1,TENM2,GRID2,NLGN1,TENM3,PTPRD,TENM4,NRXN1,CADM1,CRB2,TENM1,CDH4
GO:Molecular Function	GO:0000987	cis-regulatory region sequence-specific DNA binding	1.09091e-05	64	1209	MECOM,SOX6,ESRRG,ZBTB20,EBF1,ZNF536,FOXP1,MEF2C,ZFHX4,PBX3,DACH1,ZFHX3,PRDM16,THRB,RARB,RUNX2,ESR1,FOXP2,EBF2,TCF7L2,PAX6,SOX5,RORA,ZNF521,RUNX1,PBX1,ZEB2,PPARG,HAND2,BACH2,ETV1,POU6F2,GLI3,DLX6,HMGA2,NFE2L1,NFIX,NACC1,ZNF683,HIVEP3,ZBTB18,FOSL2,GLI2,IKZF2,ZBTB38,ATOH1,ISL1,ZNF76,CREB5,DLX5,TFEC,ST18,GLIS3,MKX,PKNOX2,IRX5,HOXB1,HOXB2,HOXB3,ZNF652,LYL1,NKX2-2,APP,ZIC3
GO:Biological Process	GO:0021545	cranial nerve development	1.3692e-05	51	12	DMD,NAV2,EPHB1,GLI3,EXT1,KCNA2,ISL1,SEMA3A,HOXB1,HOXB2,HOXB3,NKX2-2
GO:Cellular Component	GO:0098793	presynapse	1.43223e-05	521	36	DMD,CNTN5,NRXN3,SLC4A10,NLGN1,PTPRD,DENND1A,SYT1,KIRREL3,NRXN1,CADPS,NRG1,GRIK3,PDE4B,ERBB4,ERC2,SYNPR,MCTP1,PARK2,PRKCB,GRM7,CDH8,CNTNAP4,NF1,KCNA2,KCNA3,EPHA4,TNIK,KIAA1109,GRIK2,CADPS2,VTI1A,CTBP2,STX10,CACNA1A,APP
GO:Biological Process	GO:0048736	appendage development	1.58658e-05	176	21	CACNA1C,RARB,RUNX2,PCSK5,FMN1,PBX1,TGFB2,FRAS1,SLC7A11,HAND2,GLI3,DLX6,EXT1,ALDH1A2,GPC3,GLI2,MBNL1,DLX5,PTCH1,BMP4,RNF165
GO:Biological Process	GO:0060173	limb development	1.58658e-05	176	21	CACNA1C,RARB,RUNX2,PCSK5,FMN1,PBX1,TGFB2,FRAS1,SLC7A11,HAND2,GLI3,DLX6,EXT1,ALDH1A2,GPC3,GLI2,MBNL1,DLX5,PTCH1,BMP4,RNF165
GO:Cellular Component	GO:0034702	ion channel complex	1.63921e-05	302	26	DLG2,KCND2,DPP10,GRID2,CNTNAP2,CACNA2D3,NLGN1,RYR3,CACNA1C,DPP6,GRIK3,PDE4B,GRIA4,KCNIP4,PDE4D,KCNQ5,TRPC6,ANO2,GRIN2B,CACNG2,KCNA2,KCNA3,KCNAB1,HCN1,GRIK2,CACNA1A
GO:Biological Process	GO:0050807	regulation of synapse organization	1.89463e-05	212	23	IL1RAPL1,PTPRT,ROBO2,GRID2,NLGN1,PTPRD,GPC6,MEF2C,NRXN1,CTNNA2,NTN1,DNM3,EPHB1,SLC7A11,RELN,GRIN2B,CDH8,ASIC2,EPHA4,SLIT1,APP,TIAM1,IL1RAPL2
GO:Biological Process	GO:0051239	regulation of multicellular organismal process	2.32523e-05	2861	121	DMD,IL1RAPL1,SOX6,KCND2,DCC,ROBO2,GRID2,HDAC9,DAB1,ESRRG,CACNA2D3,ZBTB20,NLGN1,PTPRD,PRKG1,TENM4,RYR3,FOXP1,ROBO1,MEF2C,DOCK4,CTNNA3,CACNA1C,SEMA6D,NRXN1,SPTBN1,IFIH1,NRG1,PBX3,BCAS3,PRDM16,PDE4B,ERBB4,THRB,RARB,PPARGC1A,RUNX2,MAP3K7,HS3ST5,ESR1,EBF2,ZNF365,TCF7L2,NELL1,PAX6,CADM1,SOX5,RORA,PRKCB,NTN1,PTPRM,RUNX1,FGR,PBX1,TNR,TGFB2,PLCL1,PPARG,EPHB1,FGF12,KCNIP4,HAND2,PDE4D,GLI3,RELN,STK3,CRB2,HK…
GO:Biological Process	GO:0045595	regulation of cell differentiation	2.68914e-05	1679	82	DMD,IL1RAPL1,SOX6,DCC,ROBO2,HDAC9,RBFOX1,DAB1,NLGN1,PTPRD,TENM4,ZNF536,FOXP1,ROBO1,MEF2C,EFNA5,SEMA6D,CTNNA2,NRG1,ZFHX3,CNTN4,THRB,RARB,RUNX2,ZNF365,TCF7L2,NELL1,PAX6,SOX5,RORA,PRKCB,NTN1,RUNX1,SORT1,PBX1,TNR,TGFB2,ZEB2,PPARG,EPHB1,HAND2,GLI3,RELN,STK3,CRB2,TRPC6,FTO,NF1,AXIN2,RBFOX2,ZNF683,ZC3H12A,MACF1,PGLYRP3,BRINP2,CR1,FSHR,GLI2,PSMD14,EPHA4,ATOH1,PPP3CA,KIAA1109,ISL1,AP3B1,CDKL3,TCP11,SEMA3A…
GO:Biological Process	GO:0022603	regulation of anatomical structure morphogenesis	2.78656e-05	1042	59	ARHGAP15,IL1RAPL1,DCC,ROBO2,DAB1,NLGN1,PTPRD,TENM4,SYT1,GPC6,FOXP1,ROBO1,MEF2C,EFNA5,LRRC4C,SEMA6D,GRIP1,PPARGC1A,RUNX2,ESR1,PARK2,PRKCB,NTN1,PTPRM,RUNX1,FGR,ZMYM4,DNM3,TNR,TGFB2,PID1,PPARG,DIAPH1,MAGI2,RELN,MLLT3,CRB2,TRPC6,HMGA2,NF1,GPC3,ZC3H12A,MACF1,PSMD14,EPHA4,TNIK,PPP3CA,ISL1,CDKL3,BMPER,SEMA3A,SEMA3D,SLC26A5,PSMB11,PRKD1,BMP4,SMURF2,CDH4,TIAM1
GO:Cellular Component	GO:0098839	postsynaptic density membrane	2.9319e-05	94	14	DLG2,PTPRT,DCC,GRID2,LRRC4C,CACNA1C,NRG1,ERBB4,GRIN2B,CACNG2,EPHA4,SORCS3,TIAM1,CNKSR2
GO:Biological Process	GO:0045664	regulation of neuron differentiation	3.77453e-05	202	22	DMD,DAB1,NLGN1,ZNF536,MEF2C,ZFHX3,CNTN4,THRB,RARB,PAX6,PBX1,GLI3,TRPC6,BRINP2,GLI2,ATOH1,ISL1,EYA1,BMP4,NKX2-2,APP,TIAM1
GO:Cellular Component	GO:0043025	neuronal cell body	3.82995e-05	518	35	DMD,DLG2,KCND2,CNTNAP2,DAB1,SLC4A10,DENND1A,CACNA1C,NRXN1,ASTN2,GRIP1,GRIK3,PPARGC1A,GRIA4,SORT1,ASTN1,TGFB2,EPHA5,PDE1C,ASIC2,KCNA2,BRINP2,EPHA4,KCNAB1,WDFY3,MAPK10,UNC5C,GRIK2,AKAP12,ITGA8,VTI1A,CACNA1A,APP,TIAM1,CNKSR2
REACTOME	R-HSA-1266738	Developmental Biology Homo sapiens	4.04293e-05	786	48	ROBO2;PSMB11;HDAC3;PSMD14;SEMA3A;CACNA1C;EFNA5;NTN1;ROBO1;CDH4;ZIC3;ERBB4;SLIT1;SLIT3;CTNNA2;CACNG2;PPARGC1A;EPHB1;SPTBN1;NKX2-2;EPHA5;EPHA4;MEF2C;TRPC6;DCC;SEMA6D;EBF1;UNC5C;PAX6;NRG1;ANK2;GFRA1;ANK3;GRIN2B;SPTB;PBX1;CNKSR2;DNM3;TIAM1;NRG3;NF1;HOXB3;RARB;COL4A5;HOXB2;PPARG;HOXB1;ITGA9
GO:Biological Process	GO:0007389	pattern specification process	4.1545e-05	442	34	ROBO2,ROBO1,MEF2C,NRG3,PBX3,ERBB4,PCSK5,ARMC4,PAX6,PBX1,HAND2,GLI3,RELN,EXT1,MLLT3,CRB2,ALDH1A2,AXIN2,GPC3,GLI2,ISL1,SEMA3A,EYA1,PTCH1,BICC1,BMP4,NEK8,TCAP,HOXB1,HOXB2,HOXB3,DAND5,NKX2-2,ZIC3
GO:Biological Process	GO:0048589	developmental growth	4.2678e-05	649	43	DMD,AUTS2,DCC,EYS,SLIT3,SLC4A10,TENM4,SYT1,MEF2C,SEMA6D,NRG1,ERBB4,RARB,ESR1,PARK2,FMN1,NTN1,RUNX1,TNR,TGFB2,GLI3,MAGI2,STK3,EXT1,BNC2,RAD51B,FTO,MACF1,GLI2,TMEM108,PPP3CA,CDKL3,SEMA3A,SEMA3D,PTCH1,SLIT1,DCLK1,BMP4,SMPD3,PLCB1,CDH4,APP,TIAM1
GO:Biological Process	GO:0051960	regulation of nervous system development	4.39428e-05	443	34	IL1RAPL1,DCC,ROBO2,GRID2,DAB1,NLGN1,PTPRD,TENM4,ROBO1,SEMA6D,NRXN1,RARB,ZNF365,PAX6,NTN1,TNR,PPARG,EPHB1,GLI3,RELN,TRPC6,NF1,ASIC2,MACF1,EPHA4,PPP3CA,CDKL3,SEMA3A,SEMA3D,SLIT1,HOXB3,NKX2-2,CDH4,TIAM1
GO:Biological Process	GO:0050803	regulation of synapse structure or activity	4.9754e-05	223	23	IL1RAPL1,PTPRT,ROBO2,GRID2,NLGN1,PTPRD,GPC6,MEF2C,NRXN1,CTNNA2,NTN1,DNM3,EPHB1,SLC7A11,RELN,GRIN2B,CDH8,ASIC2,EPHA4,SLIT1,APP,TIAM1,IL1RAPL2
GO:Biological Process	GO:0072359	circulatory system development	5.03636e-05	1194	64	SOX6,ROBO2,SLIT3,HDAC9,IMMP2L,NRXN3,TENM4,ROBO1,MEF2C,SGCD,CACNA1C,NRXN1,SGCZ,NRG1,NEBL,BCAS3,ERBB4,RARB,COL1A2,PCSK5,ARMC4,TCF7L2,PAX6,RORA,PRKCB,PTPRM,FHOD3,RUNX1,WASF2,TGFB2,PPARG,EPHB1,FGF12,HAND2,GLI3,STK3,EXT1,CRB2,HMGA2,ALDH1A2,NF1,AXIN2,GPC3,ZC3H12A,GLI2,FAP,COL8A1,KCNAB1,ARHGAP24,ANK2,ISL1,BMPER,EYA1,PTCH1,BICC1,PRKD1,BMP4,MNAT1,NEK8,TCAP,HOXB3,DAND5,LYL1,ZIC3
GO:Biological Process	GO:0021953	central nervous system neuron differentiation	5.17786e-05	188	21	DCC,ROBO2,GRID2,SLC4A10,ROBO1,AGBL4,NRXN1,MDGA2,ERBB4,PAX6,RORA,EPHB1,GLI3,GLI2,EPHA4,ISL1,SEMA3A,DLX5,PTCH1,DCLK1,NKX2-2
GO:Biological Process	GO:0031344	regulation of cell projection organization	5.82585e-05	656	43	DMD,AUTS2,IL1RAPL1,TENM2,DCC,NEGR1,ROBO2,GRID2,DAB1,NLGN1,TENM3,PTPRD,ROBO1,CSMD3,LRRC4C,SEMA6D,NRXN1,CTNNA2,GRIP1,BCAS3,ZNF365,NTN1,WASF2,DNM3,TNR,SDCCAG8,ADAMTS16,MAGI2,RELN,TRPC6,GRIN2B,TENM1,MACF1,EPHA4,TNIK,ARHGAP24,PPP3CA,CDKL3,SEMA3A,SEMA3D,PRKD1,CDH4,TIAM1
GO:Biological Process	GO:0001764	neuron migration	6.75215e-05	157	19	AUTS2,DCC,DAB1,PRKG1,MEF2C,NRG3,KIRREL3,CTNNA2,NRG1,ASTN2,ERBB4,PAX6,NTN1,ASTN1,SDCCAG8,RELN,ATOH1,SEMA3A,DCLK1
GO:Cellular Component	GO:1902495	transmembrane transporter complex	7.03207e-05	325	26	DLG2,KCND2,DPP10,GRID2,CNTNAP2,CACNA2D3,NLGN1,RYR3,CACNA1C,DPP6,GRIK3,PDE4B,GRIA4,KCNIP4,PDE4D,KCNQ5,TRPC6,ANO2,GRIN2B,CACNG2,KCNA2,KCNA3,KCNAB1,HCN1,GRIK2,CACNA1A
GO:Biological Process	GO:0120035	regulation of plasma membrane bounded cell projection organization	7.61358e-05	638	42	DMD,AUTS2,IL1RAPL1,TENM2,DCC,NEGR1,ROBO2,GRID2,DAB1,NLGN1,TENM3,PTPRD,ROBO1,CSMD3,LRRC4C,SEMA6D,NRXN1,CTNNA2,BCAS3,ZNF365,NTN1,WASF2,DNM3,TNR,SDCCAG8,ADAMTS16,MAGI2,RELN,TRPC6,GRIN2B,TENM1,MACF1,EPHA4,TNIK,ARHGAP24,PPP3CA,CDKL3,SEMA3A,SEMA3D,PRKD1,CDH4,TIAM1
GO:Biological Process	GO:0048729	tissue morphogenesis	9.40042e-05	667	43	ROBO2,GPC6,FOXP1,ROBO1,MEF2C,NRG1,ASTN2,ESR1,EXOC4,FMN1,NTN1,PBX1,TGFB2,FRAS1,HAND2,ADAMTS16,MTHFD1L,GLI3,MAGI2,STK3,EXT1,MLLT3,CRB2,HMGA2,ALDH1A2,GPC3,GLI2,PSMD14,EPHA4,ARHGAP24,ISL1,SEMA3A,CSMD1,EYA1,PTCH1,ITGA8,PSMB11,BMP4,TCAP,HOXB2,SMURF2,TIAM1,ZIC3
GO:Cellular Component	GO:0044297	cell body	0.000115874	592	37	DMD,DLG2,KCND2,CNTNAP2,DAB1,SLC4A10,DENND1A,CACNA1C,NRXN1,ASTN2,GRIP1,GRIK3,PPARGC1A,GRIA4,SORT1,ASTN1,TGFB2,EPHA5,PDE1C,ASIC2,KCNA2,BRINP2,EPHA4,KCNAB1,WDFY3,MAPK10,UNC5C,GRIK2,AKAP12,ITGA8,VTI1A,SLC2A13,TMEM132E,CACNA1A,APP,TIAM1,CNKSR2
GO:Biological Process	GO:0007416	synapse assembly	0.000124069	180	20	IL1RAPL1,ROBO2,GRID2,CNTN5,NLGN1,PTPRD,GPC6,MEF2C,KIRREL3,NRXN1,NRG1,ERBB4,SDK1,NTN1,DNM3,EPHB1,ASIC2,SLIT1,APP,IL1RAPL2
GO:Cellular Component	GO:0031226	intrinsic component of plasma membrane	0.000136021	1726	77	DLG2,TENM2,PTPRT,KCND2,DCC,DPP10,GRID2,CNTNAP2,CNTN5,NRXN3,NLGN1,TENM3,PTPRD,TENM4,GPC6,ROBO1,EFNA5,PCDH15,NRG3,LRRC4C,KIRREL3,CACNA1C,TRHDE,SEMA6D,NRXN1,SLC4A4,SLC10A7,GRM8,DPP6,NRG1,PCDH9,GRIK3,ERBB4,COL25A1,GRIA4,GPC5,GPHN,PTPRM,GRM7,EPHB1,KCNIP4,EPHA5,LIFR,KCNQ5,TRPC6,GRIN2B,ASIC2,CACNG2,TENM1,GPC3,CD52,TRABD2B,KCNA2,KCNA3,CR1,FSHR,KCNH7,EPHA4,ITGA9,KCNAB1,PCDH7,HCN1,GRIK2,SEMA3A,SEMA3D,SLC26…
GO:Molecular Function	GO:0008066	glutamate receptor activity	0.000140917	8	27	GRID2,GRM8,GRIK3,GRIA4,GRM7,GRIN2B,GRIK2,GRIK1
GO:Biological Process	GO:0060560	developmental growth involved in morphogenesis	0.000143805	236	23	AUTS2,DCC,SLIT3,SYT1,SEMA6D,ESR1,PARK2,FMN1,NTN1,TNR,MAGI2,EXT1,MACF1,TMEM108,CDKL3,SEMA3A,SEMA3D,SLIT1,DCLK1,BMP4,CDH4,APP,TIAM1
GO:Cellular Component	GO:1990351	transporter complex	0.000168235	340	26	DLG2,KCND2,DPP10,GRID2,CNTNAP2,CACNA2D3,NLGN1,RYR3,CACNA1C,DPP6,GRIK3,PDE4B,GRIA4,KCNIP4,PDE4D,KCNQ5,TRPC6,ANO2,GRIN2B,CACNG2,KCNA2,KCNA3,KCNAB1,HCN1,GRIK2,CACNA1A
GO:Biological Process	GO:0048863	stem cell differentiation	0.000179251	258	24	SOX6,MSI2,MEF2C,FAM172A,SEMA6D,NRG1,ERBB4,RUNX2,ESR1,SOX5,RUNX1,TGFB2,HAND2,FBXL17,EXT1,MLLT3,HMGA2,ALDH1A2,PSMD14,ISL1,SEMA3A,SEMA3D,PSMB11,BMP4
GO:Cellular Component	GO:0043204	perikaryon	0.000191853	160	17	DLG2,KCND2,CNTNAP2,SLC4A10,CACNA1C,ASTN2,GRIP1,GRIK3,ASTN1,KCNA2,EPHA4,KCNAB1,WDFY3,MAPK10,GRIK2,ITGA8,APP
GO:Biological Process	GO:0035113	embryonic appendage morphogenesis	0.000197682	119	16	CACNA1C,RARB,RUNX2,PBX1,TGFB2,FRAS1,HAND2,GLI3,DLX6,ALDH1A2,GPC3,GLI2,MBNL1,DLX5,PTCH1,BMP4
GO:Biological Process	GO:0030326	embryonic limb morphogenesis	0.000197682	119	16	CACNA1C,RARB,RUNX2,PBX1,TGFB2,FRAS1,HAND2,GLI3,DLX6,ALDH1A2,GPC3,GLI2,MBNL1,DLX5,PTCH1,BMP4
GO:Biological Process	GO:0021675	nerve development	0.000220475	77	13	DMD,NAV2,EPHB1,GLI3,EXT1,KCNA2,ISL1,SEMA3A,HOXB1,HOXB2,HOXB3,RNF165,NKX2-2
GO:Cellular Component	GO:0099240	intrinsic component of synaptic membrane	0.000228888	162	17	PTPRT,KCND2,DCC,GRID2,CNTN5,NLGN1,PTPRD,LRRC4C,NRXN1,NRG1,ERBB4,GPHN,CACNG2,KCNA2,KCNA3,EPHA4,SORCS3
GO:Biological Process	GO:0060914	heart formation	0.000298949	33	9	ROBO2,ROBO1,MEF2C,HAND2,EXT1,AXIN2,ISL1,EYA1,BMP4
GO:Biological Process	GO:0007215	glutamate receptor signaling pathway	0.000300895	54	11	GRID2,GRM8,GRIK3,GRIA4,GRM7,GRIN2B,GRIK2,PLCB1,APP,GRIK1,TIAM1
GO:Biological Process	GO:0007158	neuron cell-cell adhesion	0.000325894	17	7	NRXN3,NLGN1,NRXN1,ASTN2,CNTN4,TNR,ASTN1
GO:Cellular Component	GO:0071944	cell periphery	0.000328545	6169	204	DMD,IL1RAPL1,CADM2,DLG2,PARD3B,TENM2,ENOX1,PTPRT,LSAMP,KCND2,DCC,LRP1B,EYS,NEGR1,DPP10,ROBO2,GRID2,CNTNAP2,CNTN5,OPCML,NRXN3,CSMD2,SLC4A10,TBC1D5,CACNA2D3,FHIT,NLGN1,TENM3,PTPRD,DENND1A,PRKG1,TENM4,SYT1,ANKS1B,GPC6,RYR3,ROBO1,CDH12,EFNA5,SGCD,DOCK4,CSMD3,PCDH15,NRG3,NAV2,LRRC4C,KIRREL3,CACNA1C,TRHDE,SEMA6D,SKAP1,NRXN1,SPTBN1,CTNNA2,SLC4A4,SLC10A7,GRM8,DPP6,SGCZ,NRG1,ASTN2,GRIP1,PCDH9,MDGA2,GRIK3,…
KEGG	KEGG:04360	Axon guidance	0.00033497	181	18	EPHA5;ROBO2;EPHA4;TRPC6;DCC;SEMA3D;SEMA6D;PTCH1;SEMA3A;UNC5C;EFNA5;NTN1;ROBO1;PPP3CA;SLIT1;SLIT3;LRRC4C;EPHB1
GO:Cellular Component	GO:0005911	cell-cell junction	0.000340742	494	32	PARD3B,CNTNAP2,CDH12,CTNNA3,KIRREL3,SKAP1,CTNNA2,PCDH9,CADM1,FMN1,PTPRM,WASF2,SDCCAG8,CCDC85A,MAGI2,ANK3,TRPC6,CDH8,KAZN,KCNA2,EPHA4,ARHGAP24,PPP3CA,ANK2,CDH18,PDZD2,PGM5,CDH24,PRKD1,TRAF4,APP,TIAM1
GO:Cellular Component	GO:0034705	potassium channel complex	0.000421246	100	13	DLG2,KCND2,DPP10,CNTNAP2,DPP6,GRIK3,KCNIP4,KCNQ5,KCNA2,KCNA3,KCNAB1,HCN1,GRIK2
GO:Biological Process	GO:0034765	regulation of ion transmembrane transport	0.000467082	583	38	DMD,DLG2,KCND2,DPP10,CACNA2D3,NLGN1,MEF2C,CACNA1C,NRXN1,DPP6,PDE4B,PPARGC1A,GRIA4,PRKCB,PID1,FGF12,KCNIP4,PDE4D,DIAPH1,KCNQ5,RELN,ANK3,TRPC6,GRIN2B,ASIC2,CACNG2,GPC3,KCNA2,KCNA3,THADA,KCNH7,KCNAB1,ANK2,HCN1,SLC26A5,PRKD1,CACNA1A,APP
GO:Biological Process	GO:0035235	ionotropic glutamate receptor signaling pathway	0.000551742	26	8	GRID2,GRIK3,GRIA4,GRIN2B,GRIK2,APP,GRIK1,TIAM1
GO:Biological Process	GO:1905114	cell surface receptor signaling pathway involved in cell-cell signaling	0.00055947	636	40	GRID2,NLGN1,GPC6,MEF2C,NRXN1,MAP3K7,ESR1,PARK2,TCF7L2,GPC5,RUNX1,RBMS3,GLI3,MAGI2,RELN,STK3,EXT1,MLLT3,TLE4,GRIN2B,AXIN2,GPC3,MACF1,RNF220,TRABD2B,GLI2,PSMD14,TMEM108,TNIK,PPP3CA,ISL1,GRIK2,DLX5,BICC1,PSMB11,BMP4,SMURF2,PLCB1,APP,TIAM1
GO:Biological Process	GO:0034762	regulation of transmembrane transport	0.000580006	588	38	DMD,DLG2,KCND2,DPP10,CACNA2D3,NLGN1,MEF2C,CACNA1C,NRXN1,DPP6,PDE4B,PPARGC1A,GRIA4,PRKCB,PID1,FGF12,KCNIP4,PDE4D,DIAPH1,KCNQ5,RELN,ANK3,TRPC6,GRIN2B,ASIC2,CACNG2,GPC3,KCNA2,KCNA3,THADA,KCNH7,KCNAB1,ANK2,HCN1,SLC26A5,PRKD1,CACNA1A,APP
GO:Biological Process	GO:0048813	dendrite morphogenesis	0.000591253	145	17	IL1RAPL1,NLGN1,PTPRD,CTNNA2,ZNF365,DNM3,EPHB1,RELN,TRPC6,RBFOX2,EPHA4,TNIK,PPP3CA,CDKL3,SEMA3A,DCLK1,TIAM1
GO:Biological Process	GO:0045944	positive regulation of transcription by RNA polymerase II	0.000674844	1197	61	AUTS2,MECOM,ESRRG,MEF2C,ZNF462,SKAP1,PBX3,ZFHX3,BCAS3,PRDM16,THRB,RARB,PPARGC1A,RUNX2,ESR1,PARK2,EBF2,TCF7L2,PAX6,RORA,ZNF521,RUNX1,PBX1,TGFB2,ZEB2,PID1,PPARG,HAND2,ETV1,GLI3,HMGA2,NFIX,ZC3H12A,ZBTB18,FOSL2,GLI2,ZBTB38,ATOH1,PPP3CA,ISL1,AP3B1,HDAC3,ZNF76,DLX5,TFEC,ST18,EYA1,GLIS3,CTBP2,PRKD1,BMP4,DPF3,SUPT6H,HOXB1,HOXB2,HOXB3,IER2,NKX2-2,APP,HDAC8,ZIC3
GO:Biological Process	GO:0051963	regulation of synapse assembly	0.000693386	99	14	IL1RAPL1,ROBO2,GRID2,NLGN1,PTPRD,GPC6,MEF2C,NRXN1,NTN1,EPHB1,ASIC2,SLIT1,APP,IL1RAPL2
GO:Biological Process	GO:0010975	regulation of neuron projection development	0.00071277	451	32	DMD,IL1RAPL1,DCC,NEGR1,ROBO2,GRID2,DAB1,NLGN1,TENM3,PTPRD,ROBO1,CSMD3,LRRC4C,SEMA6D,CTNNA2,ZNF365,NTN1,DNM3,TNR,MAGI2,RELN,TRPC6,MACF1,EPHA4,TNIK,PPP3CA,CDKL3,SEMA3A,SEMA3D,PRKD1,CDH4,TIAM1
GO:Biological Process	GO:0008038	neuron recognition	0.000747159	47	10	ROBO2,CNTNAP2,OPCML,ROBO1,CNTN4,EXT1,NTM,EPHA4,SEMA3A,APP
GO:Biological Process	GO:0048598	embryonic morphogenesis	0.000781529	595	38	TENM4,MEF2C,CACNA1C,RARB,RUNX2,EXOC4,PAX6,NTN1,PBX1,TGFB2,FRAS1,HAND2,MTHFD1L,GLI3,DLX6,STK3,EXT1,CRB2,HMGA2,PTPRQ,ALDH1A2,GPC3,GLI2,COL8A1,MBNL1,ATOH1,SOBP,DLX5,EYA1,PTCH1,ITGA8,BMP4,IRX5,TCAP,HOXB1,HOXB2,HOXB3,ZIC3
GO:Biological Process	GO:0003128	heart field specification	0.000807449	19	7	ROBO2,ROBO1,MEF2C,EXT1,AXIN2,ISL1,BMP4
GO:Biological Process	GO:0051966	regulation of synaptic transmission, glutamatergic	0.000812298	72	12	NLGN1,SYT1,MEF2C,NRXN1,GRM8,GRIK3,TNR,GRM7,RELN,CACNG2,GRIK2,GRIK1
GO:Biological Process	GO:1901888	regulation of cell junction assembly	0.000836534	202	20	IL1RAPL1,ROBO2,GRID2,NLGN1,PTPRD,GPC6,LIMCH1,MEF2C,EFNA5,NRXN1,BCAS3,FMN1,NTN1,RUNX1,EPHB1,ASIC2,MACF1,SLIT1,APP,IL1RAPL2
GO:Biological Process	GO:2000310	regulation of NMDA receptor activity	0.000880039	37	9	DLG2,NLGN1,MEF2C,NRXN1,PPARGC1A,GRIA4,RELN,GRIN2B,APP
GO:Biological Process	GO:0060284	regulation of cell development	0.000887703	502	34	IL1RAPL1,DCC,ROBO2,HDAC9,DAB1,PTPRD,TENM4,ROBO1,EFNA5,SEMA6D,THRB,ZNF365,PAX6,NTN1,TNR,PPARG,GLI3,RELN,TRPC6,NF1,AXIN2,MACF1,EPHA4,PPP3CA,CDKL3,TCP11,SEMA3A,SEMA3D,BMP4,HOXB3,PLCB1,NKX2-2,CDH4,TIAM1
GO:Biological Process	GO:0060429	epithelium development	0.00101841	1325	65	DMD,ROBO2,GPC6,FOXP1,ROBO1,MEF2C,NRG1,ASTN2,ERBB4,THRB,RARB,ESR1,PAX6,FMN1,NTN1,RUNX1,PBX1,TGFB2,PPARG,FRAS1,SLC7A11,HAND2,ADAMTS16,PDE4D,MTHFD1L,GLI3,MAGI2,DLX6,STK3,EXT1,MLLT3,CRB2,MGMT,PTPRQ,RAD51B,ALDH1A2,AXIN2,GPC3,KAZN,FOSL2,FSHR,GLI2,PSMD14,EPHA4,ARHGAP24,ATOH1,KIAA1109,AP3B1,BMPER,SEMA3A,DLX5,CSMD1,EYA1,PTCH1,PSMB11,BMP4,TMEM132E,TCAP,HOXB2,SMURF2,PLCB1,NKX2-2,TRPC4AP,TIAM1,ZIC3
GO:Biological Process	GO:0008015	blood circulation	0.0010321	553	36	DMD,KCND2,IMMP2L,CACNA2D3,PRKG1,RYR3,SGCD,DOCK4,CTNNA3,NAV2,CACNA1C,TRHDE,SGCZ,PDE4B,THRB,COL1A2,PCSK5,TGFB2,PPARG,FGF12,KCNIP4,ADAMTS16,PDE4D,EXT1,ASIC2,CACNG2,ZC3H12A,FSHR,ANK2,ISL1,AKAP12,SEMA3A,CELF2,TCAP,HOXB2,TAC4
KEGG	KEGG:04724	Glutamatergic synapse	0.00109928	114	13	PRKCB;GRIK3;CACNA1A;GRIK1;CACNA1C;GRIK2;GRIN2B;PPP3CA;GRM7;GRM8;DLGAP1;PLCB1;GRIA4
GO:Biological Process	GO:0099173	postsynapse organization	0.00111662	169	18	IL1RAPL1,DLG2,GRID2,NLGN1,PTPRD,NRXN1,ZNF365,GPHN,WASF2,DNM3,EPHB1,SLC7A11,RELN,GRIN2B,EPHA4,TMEM108,TIAM1,CNKSR2
GO:Molecular Function	GO:0000977	RNA polymerase II transcription regulatory region sequence-specific DNA binding	0.00116279	65	1408	MECOM,SOX6,NPAS3,ESRRG,ZBTB20,EBF1,ZNF536,FOXP1,MEF2C,ZFHX4,PBX3,DACH1,ZFHX3,PRDM16,THRB,RARB,RUNX2,ESR1,FOXP2,EBF2,TCF7L2,PAX6,SOX5,RORA,ZNF521,RUNX1,PBX1,ZEB2,PPARG,HAND2,BACH2,ETV1,POU6F2,GLI3,DLX6,HMGA2,NFE2L1,NFIX,NACC1,ZNF683,HIVEP3,ZBTB18,FOSL2,GLI2,IKZF2,ZBTB38,ATOH1,ISL1,ZNF76,CREB5,DLX5,TFEC,ST18,GLIS3,MKX,PKNOX2,IRX5,HOXB1,HOXB2,HOXB3,ZNF652,LYL1,NKX2-2,APP,ZIC3
GO:Biological Process	GO:0034329	cell junction assembly	0.00116484	438	31	IL1RAPL1,ROBO2,GRID2,CNTN5,NLGN1,PTPRD,GPC6,LIMCH1,CDH12,MEF2C,EFNA5,KIRREL3,NRXN1,NRG1,BCAS3,ERBB4,SDK1,FMN1,NTN1,RUNX1,DNM3,EPHB1,CDH8,ASIC2,MACF1,ANK2,CDH18,SLIT1,CDH24,APP,IL1RAPL2
GO:Cellular Component	GO:0005886	plasma membrane	0.00125944	5681	188	DMD,IL1RAPL1,CADM2,DLG2,PARD3B,TENM2,ENOX1,PTPRT,LSAMP,KCND2,DCC,LRP1B,NEGR1,DPP10,ROBO2,GRID2,CNTNAP2,CNTN5,OPCML,NRXN3,CSMD2,SLC4A10,TBC1D5,CACNA2D3,FHIT,NLGN1,TENM3,PTPRD,DENND1A,PRKG1,TENM4,SYT1,ANKS1B,GPC6,RYR3,ROBO1,CDH12,EFNA5,SGCD,DOCK4,CSMD3,PCDH15,NRG3,LRRC4C,KIRREL3,CACNA1C,TRHDE,SEMA6D,SKAP1,NRXN1,SPTBN1,CTNNA2,SLC4A4,SLC10A7,GRM8,DPP6,SGCZ,NRG1,GRIP1,PCDH9,MDGA2,GRIK3,PDE4B,ERBB4,CNT…
GO:Biological Process	GO:0021510	spinal cord development	0.00129046	104	14	SOX6,DCC,ROBO2,DAB1,PBX3,MDGA2,PAX6,GLI3,RELN,NF1,GLI2,ISL1,PTCH1,NKX2-2
KEGG	KEGG:05412	Arrhythmogenic right ventricular cardiomyopathy (ARVC)	0.00139082	72	10	TCF7L2;SGCD;CACNA2D3;ITGA8;DMD;CTNNA3;CACNA1C;CTNNA2;CACNG2;ITGA9
GO:Biological Process	GO:0021602	cranial nerve morphogenesis	0.00141635	29	8	DMD,EPHB1,GLI3,KCNA2,SEMA3A,HOXB1,HOXB2,HOXB3
GO:Biological Process	GO:0010646	regulation of cell communication	0.00143597	3543	135	DMD,ARHGAP15,AUTS2,DLG2,MECOM,PTPRT,DCC,ROBO2,GRID2,SLIT3,DAB1,SLC4A10,NLGN1,PTPRD,DENND1A,SYT1,GPC6,ZNF536,FOXP1,ROBO1,MEF2C,EFNA5,NRG3,LRRC4C,CACNA1C,NRXN1,SPTBN1,GRM8,NRG1,PRDM16,GRIK3,PDE4B,ERBB4,CNTN4,IQCJ-SCHIP1,PPARGC1A,MCTP1,ANKS1A,RUNX2,MAP3K7,ESR1,PARK2,MAPKAP1,TCF7L2,GRIA4,NUAK1,GPC5,RORA,PRKCB,NTN1,RUNX1,FGR,TNR,TGFB2,PLCL1,PID1,GRM7,PPARG,RBMS3,EPHB1,FGF12,EPHA5,SLC7A11,HAND2,LIFR,PD…
GO:Biological Process	GO:0014033	neural crest cell differentiation	0.00145528	90	13	MEF2C,FAM172A,SEMA6D,NRG1,ERBB4,HAND2,FBXL17,EXT1,ALDH1A2,ISL1,SEMA3A,SEMA3D,BMP4
GO:Molecular Function	GO:0001067	regulatory region nucleic acid binding	0.00151565	68	1509	MECOM,SOX6,NPAS3,ESRRG,ZBTB20,EBF1,ZNF536,FOXP1,MEF2C,ZFHX4,PBX3,DACH1,ZFHX3,PRDM16,ERBB4,THRB,RARB,RUNX2,ESR1,FOXP2,EBF2,TCF7L2,PAX6,SOX5,RORA,ZNF521,RUNX1,PBX1,ZEB2,PPARG,HAND2,BACH2,ETV1,POU6F2,GLI3,DLX6,BNC2,HMGA2,NFE2L1,NFIX,NACC1,ZNF683,HIVEP3,ZBTB18,FOSL2,GLI2,IKZF2,ZBTB38,MBNL1,ATOH1,ISL1,ZNF76,CREB5,DLX5,TFEC,ST18,GLIS3,MKX,PKNOX2,IRX5,HOXB1,HOXB2,HOXB3,ZNF652,LYL1,NKX2-2,APP,ZIC3
GO:Biological Process	GO:0003013	circulatory system process	0.00158232	637	39	DMD,KCND2,IMMP2L,CACNA2D3,PRKG1,RYR3,SGCD,DOCK4,CTNNA3,NAV2,CACNA1C,TRHDE,SLC4A4,SGCZ,PDE4B,THRB,COL1A2,PCSK5,TGFB2,PPARG,FGF12,KCNIP4,ADAMTS16,PDE4D,EXT1,SLC44A1,ASIC2,CACNG2,ZC3H12A,FSHR,ANK2,ISL1,AKAP12,SEMA3A,CELF2,SLC2A13,TCAP,HOXB2,TAC4
GO:Cellular Component	GO:0099699	integral component of synaptic membrane	0.00159107	148	15	PTPRT,KCND2,DCC,GRID2,NLGN1,PTPRD,LRRC4C,NRXN1,NRG1,ERBB4,CACNG2,KCNA2,KCNA3,EPHA4,SORCS3
GO:Biological Process	GO:0060537	muscle tissue development	0.00161325	399	29	DMD,SOX6,HDAC9,RBFOX1,TENM4,MEF2C,SGCD,SGCZ,NRG1,NEBL,ERBB4,RARB,PPARGC1A,FHOD3,RUNX1,TGFB2,EPHB1,ALDH1A2,NF1,HIVEP3,ZBTB18,KCNAB1,PPP3CA,ISL1,EYA1,PGM5,PTCH1,BMP4,TCAP
GO:Biological Process	GO:0060485	mesenchyme development	0.0016732	291	24	ROBO2,ROBO1,MEF2C,FAM172A,SEMA6D,NRG1,ERBB4,EXOC4,TCF7L2,TGFB2,HAND2,FBXL17,EXT1,BNC2,CRB2,HMGA2,ALDH1A2,AXIN2,ISL1,SEMA3A,SEMA3D,BMP4,DAND5,TIAM1
GO:Cellular Component	GO:0044304	main axon	0.00176229	66	10	DLG2,ROBO2,CNTNAP2,SPTBN1,IQCJ-SCHIP1,ANK3,KCNA2,KCNAB1,APP,TIAM1
GO:Biological Process	GO:0007423	sensory organ development	0.00187457	567	36	TENM3,RCN1,PCDH15,CACNA1C,PBX3,THRB,RARB,SDK1,PAX6,NTN1,PTPRM,PBX1,TGFB2,EPHB1,SLC7A11,HAND2,GLI3,DLX6,BNC2,CRB2,PTPRQ,ALDH1A2,NF1,GLI2,EPHA4,COL8A1,ATOH1,HCN1,SOBP,BMPER,DLX5,SLC26A5,EYA1,BMP4,TMEM132E,TCAP
GO:Biological Process	GO:0001822	kidney development	0.0018936	293	24	ROBO2,MEF2C,KIRREL3,RARB,PCSK5,FMN1,PBX1,TGFB2,FRAS1,ADAMTS16,GLI3,MAGI2,EXT1,ALDH1A2,NF1,GPC3,GLI2,EPHA4,BMPER,EYA1,PTCH1,ITGA8,BICC1,BMP4
GO:Biological Process	GO:0021554	optic nerve development	0.00207892	14	6	NAV2,EPHB1,GLI3,EXT1,KCNA2,NKX2-2
GO:Biological Process	GO:1903508	positive regulation of nucleic acid-templated transcription	0.00210515	1617	74	AUTS2,MECOM,NPAS3,ESRRG,MEF2C,ZNF462,SKAP1,PBX3,ZFHX3,BCAS3,PRDM16,ERBB4,THRB,RARB,PPARGC1A,RUNX2,ESR1,PARK2,EBF2,TCF7L2,PAX6,RORA,PRKCB,ZNF521,RUNX1,PBX1,TGFB2,ZEB2,PID1,PPARG,HAND2,ARID1B,ETV1,GLI3,MLLT3,HMGA2,NFIX,TASP1,ZC3H12A,HIVEP3,ZBTB18,FOSL2,GLI2,ZBTB38,ATOH1,PPP3CA,ISL1,AP3B1,HDAC3,ZNF76,SUPT3H,CREB5,DLX5,TFEC,RBPMS,ST18,EYA1,GLIS3,PTCH1,CTBP2,PRKD1,BMP4,DPF3,SUPT6H,HOXB1,HOXB2,HOXB3,LY…
GO:Biological Process	GO:0045893	positive regulation of transcription, DNA-templated	0.00210515	1617	74	AUTS2,MECOM,NPAS3,ESRRG,MEF2C,ZNF462,SKAP1,PBX3,ZFHX3,BCAS3,PRDM16,ERBB4,THRB,RARB,PPARGC1A,RUNX2,ESR1,PARK2,EBF2,TCF7L2,PAX6,RORA,PRKCB,ZNF521,RUNX1,PBX1,TGFB2,ZEB2,PID1,PPARG,HAND2,ARID1B,ETV1,GLI3,MLLT3,HMGA2,NFIX,TASP1,ZC3H12A,HIVEP3,ZBTB18,FOSL2,GLI2,ZBTB38,ATOH1,PPP3CA,ISL1,AP3B1,HDAC3,ZNF76,SUPT3H,CREB5,DLX5,TFEC,RBPMS,ST18,EYA1,GLIS3,PTCH1,CTBP2,PRKD1,BMP4,DPF3,SUPT6H,HOXB1,HOXB2,HOXB3,LY…
GO:Biological Process	GO:1902680	positive regulation of RNA biosynthetic process	0.00215508	1618	74	AUTS2,MECOM,NPAS3,ESRRG,MEF2C,ZNF462,SKAP1,PBX3,ZFHX3,BCAS3,PRDM16,ERBB4,THRB,RARB,PPARGC1A,RUNX2,ESR1,PARK2,EBF2,TCF7L2,PAX6,RORA,PRKCB,ZNF521,RUNX1,PBX1,TGFB2,ZEB2,PID1,PPARG,HAND2,ARID1B,ETV1,GLI3,MLLT3,HMGA2,NFIX,TASP1,ZC3H12A,HIVEP3,ZBTB18,FOSL2,GLI2,ZBTB38,ATOH1,PPP3CA,ISL1,AP3B1,HDAC3,ZNF76,SUPT3H,CREB5,DLX5,TFEC,RBPMS,ST18,EYA1,GLIS3,PTCH1,CTBP2,PRKD1,BMP4,DPF3,SUPT6H,HOXB1,HOXB2,HOXB3,LY…
GO:Biological Process	GO:0045597	positive regulation of cell differentiation	0.00215811	879	48	DMD,IL1RAPL1,SOX6,ROBO2,DAB1,PTPRD,TENM4,ROBO1,MEF2C,CTNNA2,NRG1,ZFHX3,RARB,RUNX2,ZNF365,TCF7L2,NELL1,PAX6,SOX5,NTN1,RUNX1,TGFB2,ZEB2,PPARG,GLI3,RELN,STK3,CRB2,TRPC6,AXIN2,ZC3H12A,MACF1,BRINP2,CR1,GLI2,EPHA4,ATOH1,ISL1,AP3B1,CDKL3,PTCH1,ACIN1,PRKD1,BMP4,PLCB1,NKX2-2,CDH4,TIAM1
GO:Biological Process	GO:0003002	regionalization	0.00216489	338	26	ROBO2,ROBO1,MEF2C,PBX3,PCSK5,PAX6,PBX1,GLI3,RELN,EXT1,MLLT3,CRB2,ALDH1A2,AXIN2,GPC3,GLI2,ISL1,SEMA3A,PTCH1,BMP4,TCAP,HOXB1,HOXB2,HOXB3,NKX2-2,ZIC3
REACTOME	R-HSA-422475	Axon guidance Homo sapiens	0.00235025	515	32	ROBO2;PSMB11;PSMD14;SEMA3A;CACNA1C;EFNA5;NTN1;ROBO1;ERBB4;SLIT1;SLIT3;EPHB1;SPTBN1;EPHA5;EPHA4;TRPC6;DCC;SEMA6D;UNC5C;NRG1;ANK2;GFRA1;ANK3;GRIN2B;SPTB;CNKSR2;DNM3;TIAM1;NRG3;NF1;COL4A5;ITGA9
REACTOME	R-HSA-418990	Adherens junctions interactions Homo sapiens	0.00235025	31	7	CDH4;CADM1;CADM2;CDH12;CDH24;CDH8;CDH18
REACTOME	R-HSA-2022928	HS-GAG biosynthesis Homo sapiens	0.00235025	31	7	EXT1;GPC3;GPC5;HS3ST5;GPC6;HS2ST1;HS6ST3
GO:Biological Process	GO:0023051	regulation of signaling	0.00252526	3578	135	DMD,ARHGAP15,AUTS2,DLG2,MECOM,PTPRT,DCC,ROBO2,GRID2,SLIT3,DAB1,SLC4A10,NLGN1,PTPRD,DENND1A,SYT1,GPC6,RYR3,ZNF536,FOXP1,ROBO1,MEF2C,EFNA5,NRG3,LRRC4C,CACNA1C,NRXN1,SPTBN1,GRM8,NRG1,PRDM16,GRIK3,PDE4B,ERBB4,CNTN4,IQCJ-SCHIP1,PPARGC1A,MCTP1,ANKS1A,RUNX2,MAP3K7,ESR1,PARK2,MAPKAP1,TCF7L2,GRIA4,NUAK1,GPC5,RORA,PRKCB,NTN1,RUNX1,FGR,TNR,TGFB2,PLCL1,PID1,GRM7,PPARG,RBMS3,EPHB1,FGF12,EPHA5,SLC7A11,HAND2,LI…
GO:Biological Process	GO:0048645	animal organ formation	0.00255708	66	11	ROBO2,ROBO1,MEF2C,HAND2,GLI3,EXT1,AXIN2,GLI2,ISL1,EYA1,BMP4
GO:Biological Process	GO:0048568	embryonic organ development	0.00267524	432	30	MEF2C,PBX3,RARB,RUNX2,PCSK5,PAX6,NTN1,PBX1,TGFB2,HAND2,MTHFD1L,GLI3,DLX6,STK3,CRB2,PTPRQ,ALDH1A2,GLI2,ATOH1,SOBP,DLX5,EYA1,PTCH1,BMP4,IRX5,TCAP,HOXB1,HOXB2,HOXB3,ZIC3
GO:Biological Process	GO:0065008	regulation of biological quality	0.00280704	4131	151	DMD,ARHGAP15,IL1RAPL1,PTPRT,KCND2,DCC,ROBO2,GRID2,HDAC9,ESRRG,SLC4A10,ZBTB20,NLGN1,PTPRD,PRKG1,SYT1,GPC6,RYR3,MEF2C,EFNA5,DOCK4,PCDH15,CTNNA3,NAV2,CACNA1C,TRHDE,SEMA6D,NRXN1,SPTBN1,CTNNA2,CADPS,SLC4A4,SLC10A7,SGCZ,NRG1,GRIP1,PRDM16,GRIK3,PDE4B,ERBB4,CNTN4,THRB,ERC2,SLC9A9,PPARGC1A,MCTP1,ESR1,PARK2,COL1A2,EBF2,PCSK5,ZNF365,TCF7L2,PAX6,GPHN,FMN1,RORA,PRKCB,NTN1,FHOD3,WASF2,FGR,DNM3,TNR,PLCL1,PID1,P…
GO:Molecular Function	GO:0000976	transcription regulatory region sequence-specific DNA binding	0.00285787	67	1507	MECOM,SOX6,NPAS3,ESRRG,ZBTB20,EBF1,ZNF536,FOXP1,MEF2C,ZFHX4,PBX3,DACH1,ZFHX3,PRDM16,ERBB4,THRB,RARB,RUNX2,ESR1,FOXP2,EBF2,TCF7L2,PAX6,SOX5,RORA,ZNF521,RUNX1,PBX1,ZEB2,PPARG,HAND2,BACH2,ETV1,POU6F2,GLI3,DLX6,BNC2,HMGA2,NFE2L1,NFIX,NACC1,ZNF683,HIVEP3,ZBTB18,FOSL2,GLI2,IKZF2,ZBTB38,ATOH1,ISL1,ZNF76,CREB5,DLX5,TFEC,ST18,GLIS3,MKX,PKNOX2,IRX5,HOXB1,HOXB2,HOXB3,ZNF652,LYL1,NKX2-2,APP,ZIC3
GO:Biological Process	GO:0050767	regulation of neurogenesis	0.00299378	366	27	IL1RAPL1,DCC,ROBO2,DAB1,PTPRD,TENM4,ROBO1,SEMA6D,ZNF365,PAX6,NTN1,TNR,PPARG,GLI3,RELN,TRPC6,NF1,MACF1,EPHA4,PPP3CA,CDKL3,SEMA3A,SEMA3D,HOXB3,NKX2-2,CDH4,TIAM1
GO:Molecular Function	GO:1990837	sequence-specific double-stranded DNA binding	0.00299926	69	1570	MECOM,SOX6,NPAS3,ESRRG,ZBTB20,EBF1,ZNF536,FOXP1,MEF2C,ZFHX4,PBX3,DACH1,ZFHX3,PRDM16,ERBB4,ZNF385D,THRB,RARB,RUNX2,ESR1,FOXP2,EBF2,TCF7L2,PAX6,SOX5,RORA,ZNF521,RUNX1,PBX1,ZEB2,PPARG,HAND2,BACH2,ETV1,POU6F2,GLI3,DLX6,BNC2,HMGA2,NFE2L1,NFIX,NACC1,ZNF683,HIVEP3,ZBTB18,FOSL2,GLI2,IKZF2,ZBTB38,ATOH1,ISL1,ZNF76,CREB5,DLX5,TFEC,ST18,GLIS3,MKX,PKNOX2,IRX5,HOXB1,HOXB2,HOXB3,ZNF652,LYL1,NKX2-2,APP,POLA1,ZIC3
GO:Molecular Function	GO:0003690	double-stranded DNA binding	0.00313382	72	1664	MECOM,SOX6,NPAS3,ESRRG,ZBTB20,EBF1,ZNF536,FOXP1,MEF2C,ZFHX4,PBX3,DACH1,ZFHX3,PRDM16,ERBB4,ZNF385D,THRB,RARB,RUNX2,ESR1,FOXP2,EBF2,TCF7L2,PAX6,SOX5,RORA,ZNF521,RUNX1,PBX1,ZEB2,RBMS1,PPARG,HAND2,BACH2,ETV1,POU6F2,GLI3,DLX6,BNC2,HMGA2,RAD51B,NFE2L1,NFIX,NACC1,CAMTA1,ZNF683,HIVEP3,ZBTB18,FOSL2,GLI2,IKZF2,ZBTB38,ATOH1,ISL1,ZNF76,CREB5,DLX5,TFEC,ST18,GLIS3,MKX,PKNOX2,IRX5,HOXB1,HOXB2,HOXB3,ZNF652,LYL1,…
GO:Molecular Function	GO:0004970	ionotropic glutamate receptor activity	0.00315858	6	19	GRID2,GRIK3,GRIA4,GRIN2B,GRIK2,GRIK1
GO:Biological Process	GO:0072001	renal system development	0.00325612	302	24	ROBO2,MEF2C,KIRREL3,RARB,PCSK5,FMN1,PBX1,TGFB2,FRAS1,ADAMTS16,GLI3,MAGI2,EXT1,ALDH1A2,NF1,GPC3,GLI2,EPHA4,BMPER,EYA1,PTCH1,ITGA8,BICC1,BMP4
GO:Biological Process	GO:0097120	receptor localization to synapse	0.00351082	55	10	DLG2,NLGN1,ANKS1B,GPC6,NRXN1,GRIP1,GPHN,RELN,CACNG2,MAPK10
GO:Biological Process	GO:0090596	sensory organ morphogenesis	0.00367215	262	22	TENM3,THRB,RARB,SDK1,PAX6,NTN1,PTPRM,EPHB1,GLI3,DLX6,CRB2,PTPRQ,NF1,GLI2,COL8A1,ATOH1,HCN1,SOBP,DLX5,EYA1,BMP4,TCAP
GO:Biological Process	GO:0035295	tube development	0.00379942	1146	57	ROBO2,HDAC9,NRXN3,DAB1,FOXP1,ROBO1,MEF2C,NRXN1,BCAS3,THRB,RARB,ESR1,PCSK5,PAX6,FMN1,RORA,PRKCB,NTN1,PTPRM,RUNX1,WASF2,PBX1,TGFB2,SDCCAG8,PPARG,EPHB1,SLC7A11,HAND2,ADAMTS16,MTHFD1L,GLI3,STK3,EXT1,HMGA2,ALDH1A2,NF1,GPC3,ZC3H12A,GLI2,FAP,EPHA4,COL8A1,ARHGAP24,ISL1,AP3B1,BMPER,CSMD1,EYA1,PTCH1,PRKD1,BMP4,SMPD3,TRAF4,TCAP,HOXB3,NKX2-2,ZIC3
GO:Biological Process	GO:0002009	morphogenesis of an epithelium	0.00386625	560	35	GPC6,FOXP1,MEF2C,ASTN2,ESR1,FMN1,NTN1,PBX1,TGFB2,FRAS1,HAND2,ADAMTS16,MTHFD1L,GLI3,MAGI2,STK3,EXT1,MLLT3,ALDH1A2,GPC3,GLI2,PSMD14,EPHA4,ARHGAP24,SEMA3A,CSMD1,EYA1,PTCH1,PSMB11,BMP4,TCAP,HOXB2,SMURF2,TIAM1,ZIC3
GO:Biological Process	GO:0003008	system process	0.00393286	2293	95	DMD,KCND2,EYS,GRID2,IMMP2L,CNTNAP2,CNTN5,NRXN3,RBFOX1,SLC4A10,CACNA2D3,NLGN1,PRKG1,TENM4,RYR3,MEF2C,SGCD,DOCK4,PCDH15,CTNNA3,NAV2,CACNA1C,TRHDE,NRXN1,CTNNA2,SLC4A4,GRM8,SGCZ,PBX3,ANKFN1,PDE4B,THRB,PPARGC1A,PARK2,COL1A2,PCSK5,PAX6,TNR,TGFB2,SPAG16,GRM7,PPARG,EPHB1,FGF12,KCNIP4,SLC7A11,HAND2,ADAMTS16,PDE4D,DIAPH1,POU6F2,RELN,EXT1,SLC44A1,ANK3,GRIN2B,PTPRQ,FTO,NF1,ASIC2,DLGAP1,DLGAP4,RBFOX2,CACNG2,Z…
GO:Biological Process	GO:0001709	cell fate determination	0.00427425	44	9	MEF2C,EBF2,PAX6,POU6F2,ATOH1,ISL1,PTCH1,BMP4,NKX2-2
GO:Molecular Function	GO:0000981	DNA-binding transcription factor activity, RNA polymerase II-specific	0.00435334	62	1375	MECOM,SOX6,NPAS3,ESRRG,ZBTB20,EBF1,ZNF536,FOXP1,MEF2C,ZFHX4,PBX3,DACH1,ZFHX3,PRDM16,THRB,RARB,RUNX2,ESR1,FOXP2,EBF2,TCF7L2,PAX6,SOX5,RORA,ZNF521,RUNX1,PBX1,ZEB2,PPARG,HAND2,BACH2,ETV1,POU6F2,GLI3,DLX6,NFE2L1,NFIX,NACC1,CAMTA1,HIVEP3,ZBTB18,FOSL2,GLI2,ZBTB38,ATOH1,ISL1,ZNF76,CREB5,DLX5,TFEC,ST18,GLIS3,MKX,PKNOX2,IRX5,HOXB1,HOXB2,HOXB3,ZNF652,LYL1,NKX2-2,ZIC3
GO:Biological Process	GO:0016477	cell migration	0.00439097	1649	74	AUTS2,PTPRT,DCC,HDAC9,DAB1,PRKG1,GPC6,FOXP1,ROBO1,LIMCH1,MEF2C,DOCK4,NRG3,KIRREL3,SEMA6D,CTNNA2,NRG1,ASTN2,DACH1,BCAS3,PDE4B,ERBB4,PPARGC1A,MCTP1,ANKS1A,COL1A2,PAX6,GPC5,NTN1,PTPRM,WASF2,FGR,TNR,ASTN1,TGFB2,SDCCAG8,ZEB2,PPARG,EPHB1,SLC7A11,HAND2,DIAPH1,ELMO1,GLI3,MAGI2,RELN,EXT1,CRB2,NF1,RBFOX2,GPC3,ZC3H12A,MACF1,FAP,EPHA4,ARHGAP24,ATOH1,UNC5C,PPP3CA,ISL1,AKAP12,BMPER,SEMA3A,SEMA3D,SLIT1,DCLK1,PR…
GO:Biological Process	GO:0007156	homophilic cell adhesion via plasma membrane adhesion molecules	0.00443765	167	17	PTPRT,ROBO2,TENM3,ROBO1,CDH12,PCDH15,KIRREL3,PCDH9,CNTN4,SDK1,CADM1,PTPRM,CDH8,PCDH7,CDH18,CDH24,CDH4
GO:Biological Process	GO:0099601	regulation of neurotransmitter receptor activity	0.00451945	84	12	DLG2,NLGN1,MEF2C,NRXN1,PPARGC1A,GRIA4,RELN,GRIN2B,DLGAP1,DLGAP4,CACNG2,APP
GO:Molecular Function	GO:0140110	transcription regulator activity	0.00479228	80	1935	MECOM,SOX6,NPAS3,HDAC9,ESRRG,ZBTB20,EBF1,ZNF536,FOXP1,MEF2C,ZFHX4,NRG1,PBX3,DACH1,ZFHX3,PRDM16,THRB,RARB,PPARGC1A,RUNX2,ESR1,PARK2,FOXP2,EBF2,TCF7L2,PAX6,SOX5,RORA,PRKCB,ZNF521,RUNX1,PBX1,ZEB2,PPARG,HAND2,BACH2,ARID1B,ETV1,POU6F2,GLI3,DLX6,TLE4,HMGA2,NFE2L1,KCTD1,NFIX,NACC1,RBFOX2,CAMTA1,ZNF683,HIVEP3,ZBTB18,FOSL2,GLI2,IKZF2,ZBTB38,ATOH1,ISL1,HDAC3,ZNF76,SUPT3H,CREB5,DLX5,TFEC,SND1,RBPMS,ST18,GLI…
GO:Molecular Function	GO:0005515	protein binding	0.00484256	412	14767	DMD,AUTS2,IL1RAPL1,DLG2,PARD3B,MECOM,TENM2,SOX6,ENOX1,PTPRT,LSAMP,KCND2,NPAS3,DCC,LRP1B,NEGR1,DPP10,ROBO2,GRID2,SLIT3,HDAC9,IMMP2L,CNTNAP2,CNTN5,OPCML,NRXN3,RBFOX1,DAB1,ESRRG,TBC1D5,FHIT,ZBTB20,NLGN1,CCSER1,TENM3,EBF1,PTPRD,DENND1A,PRKG1,RCN1,TENM4,SYT1,ANKS1B,GPC6,RYR3,MSI2,FOXP1,ROBO1,LIMCH1,CDH12,ARL15,MEF2C,FAM172A,EFNA5,DOCK4,ZNF462,PCDH15,CTNNA3,NRG3,NAV2,LRRC4C,KIRREL3,CACNA1C,SEMA6D,SKAP1…
GO:Biological Process	GO:0051254	positive regulation of RNA metabolic process	0.00486077	1714	76	AUTS2,MECOM,NPAS3,ESRRG,MEF2C,ZNF462,SKAP1,PBX3,ZFHX3,BCAS3,PRDM16,ERBB4,THRB,RARB,PPARGC1A,RUNX2,ESR1,PARK2,EBF2,TCF7L2,PAX6,RORA,PRKCB,ZNF521,RUNX1,PBX1,TGFB2,ZEB2,PID1,PPARG,HAND2,ARID1B,ETV1,GLI3,MLLT3,HMGA2,FTO,NFIX,TASP1,ZC3H12A,HIVEP3,ZBTB18,FOSL2,GLI2,ZBTB38,ATOH1,PPP3CA,ISL1,AP3B1,HDAC3,ZNF76,SUPT3H,CREB5,DLX5,TFEC,RBPMS,ST18,EYA1,GLIS3,PTCH1,SUPV3L1,CTBP2,PRKD1,BMP4,DPF3,SUPT6H,HOXB1,HO…
GO:Molecular Function	GO:0003700	DNA-binding transcription factor activity	0.00494972	64	1441	MECOM,SOX6,NPAS3,ESRRG,ZBTB20,EBF1,ZNF536,FOXP1,MEF2C,ZFHX4,PBX3,DACH1,ZFHX3,PRDM16,THRB,RARB,RUNX2,ESR1,FOXP2,EBF2,TCF7L2,PAX6,SOX5,RORA,ZNF521,RUNX1,PBX1,ZEB2,PPARG,HAND2,BACH2,ETV1,POU6F2,GLI3,DLX6,NFE2L1,NFIX,NACC1,CAMTA1,ZNF683,HIVEP3,ZBTB18,FOSL2,GLI2,IKZF2,ZBTB38,ATOH1,ISL1,ZNF76,CREB5,DLX5,TFEC,ST18,GLIS3,MKX,PKNOX2,IRX5,HOXB1,HOXB2,HOXB3,ZNF652,LYL1,NKX2-2,ZIC3
GO:Cellular Component	GO:0099060	integral component of postsynaptic specialization membrane	0.00501869	74	10	PTPRT,KCND2,DCC,GRID2,NLGN1,LRRC4C,NRG1,ERBB4,CACNG2,SORCS3
GO:Biological Process	GO:0045165	cell fate commitment	0.0050308	267	22	SOX6,TENM4,MEF2C,NRG1,ERBB4,RUNX2,EBF2,TCF7L2,PAX6,SOX5,ZNF521,PPARG,POU6F2,GLI3,EXT1,GLI2,ATOH1,ISL1,EYA1,PTCH1,BMP4,NKX2-2
GO:Cellular Component	GO:0008076	voltage-gated potassium channel complex	0.00503655	90	11	DLG2,KCND2,DPP10,CNTNAP2,DPP6,KCNIP4,KCNQ5,KCNA2,KCNA3,KCNAB1,HCN1
GO:Biological Process	GO:2000026	regulation of multicellular organismal development	0.0051314	1447	67	IL1RAPL1,SOX6,DCC,ROBO2,GRID2,DAB1,NLGN1,PTPRD,TENM4,FOXP1,ROBO1,MEF2C,SEMA6D,NRXN1,NRG1,ERBB4,RARB,RUNX2,ZNF365,NELL1,PAX6,SOX5,PRKCB,NTN1,PTPRM,RUNX1,TNR,TGFB2,PPARG,EPHB1,GLI3,RELN,CRB2,TRPC6,HMGA2,NF1,ASIC2,AXIN2,RBFOX2,ZNF683,ZC3H12A,MACF1,PGLYRP3,CR1,FSHR,GLI2,EPHA4,ATOH1,PPP3CA,KIAA1109,ISL1,AP3B1,CDKL3,BMPER,SEMA3A,SEMA3D,PTCH1,SLIT1,ACIN1,PRKD1,BMP4,SMPD3,HOXB3,PLCB1,NKX2-2,CDH4,TIAM1
GO:Biological Process	GO:0021517	ventral spinal cord development	0.0052223	45	9	DAB1,MDGA2,PAX6,GLI3,RELN,GLI2,ISL1,PTCH1,NKX2-2
GO:Biological Process	GO:0007626	locomotory behavior	0.00577662	189	18	KCND2,NEGR1,DAB1,SLC4A10,NAV2,NRG1,PBX3,ZFHX3,ANKFN1,PARK2,TNR,ASTN1,FGF12,RELN,FSHR,EPHA4,SOBP,APP
GO:Biological Process	GO:0040007	growth	0.00609387	967	50	DMD,AUTS2,DCC,EYS,SLIT3,SLC4A10,TENM4,SYT1,MEF2C,NRG3,SEMA6D,NRG1,ERBB4,RARB,ESR1,PARK2,FMN1,NTN1,RUNX1,TNR,TGFB2,PPARG,GLI3,MAGI2,STK3,EXT1,BNC2,HMGA2,RAD51B,FTO,GPC3,MACF1,FSHR,GLI2,TMEM108,PPP3CA,KIAA1109,CDKL3,SEMA3A,SEMA3D,PTCH1,SUPV3L1,SLIT1,DCLK1,BMP4,SMPD3,PLCB1,CDH4,APP,TIAM1
GO:Biological Process	GO:0051240	positive regulation of multicellular organismal process	0.00620573	1455	67	IL1RAPL1,SOX6,ROBO2,GRID2,ESRRG,ZBTB20,NLGN1,PTPRD,TENM4,ROBO1,MEF2C,NRXN1,SPTBN1,IFIH1,NRG1,PRDM16,PDE4B,ERBB4,PPARGC1A,RUNX2,MAP3K7,EBF2,ZNF365,TCF7L2,NELL1,PAX6,CADM1,SOX5,RORA,PRKCB,NTN1,RUNX1,FGR,TNR,TGFB2,PPARG,EPHB1,HAND2,PDE4D,GLI3,RELN,CRB2,HK1,HMGA2,ASIC2,AXIN2,ZC3H12A,MACF1,CR1,GLI2,EPHA4,PPP3CA,ISL1,AP3B1,CDKL3,HDAC3,BMPER,SEMA3A,ACIN1,PRKD1,BMP4,SMURF2,PLCB1,NKX2-2,CDH4,APP,TIAM1
GO:Biological Process	GO:0048562	embryonic organ morphogenesis	0.00634041	292	23	MEF2C,RARB,RUNX2,PAX6,NTN1,HAND2,MTHFD1L,GLI3,DLX6,CRB2,PTPRQ,GLI2,ATOH1,SOBP,DLX5,EYA1,BMP4,IRX5,TCAP,HOXB1,HOXB2,HOXB3,ZIC3
GO:Biological Process	GO:0044057	regulation of system process	0.00640089	623	37	DMD,KCND2,CACNA2D3,NLGN1,PRKG1,TENM4,RYR3,DOCK4,CTNNA3,CACNA1C,NRXN1,PBX3,PDE4B,THRB,PPARGC1A,TNR,TGFB2,FGF12,KCNIP4,HAND2,PDE4D,RELN,FTO,ASIC2,DLGAP1,DLGAP4,CACNG2,ZC3H12A,TMEM108,PPP3CA,ANK2,ISL1,SEMA3A,FBXO32,CELF2,TAC4,APP
GO:Cellular Component	GO:0008328	ionotropic glutamate receptor complex	0.00645604	47	8	DLG2,GRID2,NLGN1,GRIK3,GRIA4,GRIN2B,CACNG2,GRIK2
GO:Biological Process	GO:0051094	positive regulation of developmental process	0.00678312	1341	63	DMD,IL1RAPL1,SOX6,ROBO2,GRID2,DAB1,NLGN1,PTPRD,TENM4,SYT1,ROBO1,MEF2C,NRXN1,CTNNA2,NRG1,GRIP1,ZFHX3,ERBB4,RARB,PPARGC1A,RUNX2,PARK2,ZNF365,TCF7L2,NELL1,PAX6,SOX5,PRKCB,NTN1,RUNX1,TGFB2,ZEB2,PPARG,EPHB1,GLI3,RELN,STK3,CRB2,TRPC6,HMGA2,ASIC2,AXIN2,ZC3H12A,MACF1,BRINP2,CR1,GLI2,EPHA4,ATOH1,ISL1,AP3B1,CDKL3,BMPER,SEMA3A,PTCH1,ACIN1,PRKD1,BMP4,SMURF2,PLCB1,NKX2-2,CDH4,TIAM1
GO:Biological Process	GO:0001655	urogenital system development	0.00682306	337	25	ROBO2,MEF2C,KIRREL3,RARB,ESR1,PCSK5,FMN1,PBX1,TGFB2,FRAS1,ADAMTS16,GLI3,MAGI2,EXT1,ALDH1A2,NF1,GPC3,GLI2,EPHA4,BMPER,EYA1,PTCH1,ITGA8,BICC1,BMP4
GO:Biological Process	GO:0050905	neuromuscular process	0.00699835	103	13	GRID2,RBFOX1,PCDH15,NRXN1,CTNNA2,ANKFN1,PARK2,TNR,FGF12,PTPRQ,RBFOX2,CSMD1,APP
GO:Biological Process	GO:0072073	kidney epithelium development	0.00737117	137	15	ROBO2,MEF2C,RARB,FMN1,PBX1,ADAMTS16,GLI3,MAGI2,EXT1,GPC3,EPHA4,BMPER,EYA1,PTCH1,BMP4
GO:Molecular Function	GO:0008013	beta-catenin binding	0.00740905	11	87	PTPRT,CTNNA3,CTNNA2,GRIP1,ESR1,PARK2,TCF7L2,RORA,GLI3,AXIN2,CDH24
GO:Biological Process	GO:0051674	localization of cell	0.00783954	1828	79	AUTS2,PTPRT,DCC,HDAC9,DAB1,PRKG1,GPC6,FOXP1,ROBO1,LIMCH1,MEF2C,DOCK4,NRG3,KIRREL3,SEMA6D,CTNNA2,NRG1,ASTN2,DACH1,BCAS3,PDE4B,ERBB4,PPARGC1A,MCTP1,ANKS1A,COL1A2,PAX6,GPC5,NTN1,PTPRM,WASF2,FGR,TNR,ASTN1,TGFB2,SDCCAG8,ZEB2,SPAG16,PPARG,EPHB1,SLC7A11,HAND2,DIAPH1,ELMO1,GLI3,MAGI2,RELN,EXT1,CRB2,NF1,RBFOX2,GPC3,ZC3H12A,MACF1,FAP,EPHA4,ARHGAP24,ATOH1,UNC5C,PPP3CA,ISL1,AKAP12,BMPER,SEMA3A,SEMA3D,SLC26A5…
GO:Biological Process	GO:0048870	cell motility	0.00783954	1828	79	AUTS2,PTPRT,DCC,HDAC9,DAB1,PRKG1,GPC6,FOXP1,ROBO1,LIMCH1,MEF2C,DOCK4,NRG3,KIRREL3,SEMA6D,CTNNA2,NRG1,ASTN2,DACH1,BCAS3,PDE4B,ERBB4,PPARGC1A,MCTP1,ANKS1A,COL1A2,PAX6,GPC5,NTN1,PTPRM,WASF2,FGR,TNR,ASTN1,TGFB2,SDCCAG8,ZEB2,SPAG16,PPARG,EPHB1,SLC7A11,HAND2,DIAPH1,ELMO1,GLI3,MAGI2,RELN,EXT1,CRB2,NF1,RBFOX2,GPC3,ZC3H12A,MACF1,FAP,EPHA4,ARHGAP24,ATOH1,UNC5C,PPP3CA,ISL1,AKAP12,BMPER,SEMA3A,SEMA3D,SLC26A5…
GO:Biological Process	GO:0001501	skeletal system development	0.00798664	504	32	SOX6,FOXP1,MEF2C,SLC10A7,RARB,RUNX2,COL1A2,PCSK5,SOX5,FMN1,RUNX1,WASF2,FGR,PBX1,TGFB2,HAND2,MTHFD1L,GLI3,DLX6,EXT1,HMGA2,AXIN2,GLI2,DLX5,EYA1,BMP4,IRX5,SMPD3,HOXB1,HOXB2,HOXB3,DYM
GO:Biological Process	GO:0010604	positive regulation of macromolecule metabolic process	0.00801263	3483	130	AUTS2,MECOM,NPAS3,DAB1,ESRRG,TBC1D5,ZBTB20,ROBO1,LIMCH1,MEF2C,EFNA5,ZNF462,NRG3,SKAP1,AGBL4,NRXN1,SPTBN1,IFIH1,NRG1,PBX3,ZFHX3,BCAS3,PRDM16,PDE4B,ERBB4,THRB,RARB,EIF2B5,PPARGC1A,RUNX2,MAP3K7,ESR1,PARK2,EBF2,MAPKAP1,TCF7L2,PAX6,CADM1,RORA,PRKCB,ZNF521,RUNX1,FGR,PBX1,TGFB2,ZEB2,PID1,PPARG,RBMS3,HAND2,PDE4D,ARID1B,ETV1,GLI3,MAGI2,RELN,STK3,MLLT3,ANK3,HK1,MGMT,TRPC6,GRIN2B,HMGA2,SAMD4A,ALDH1A2,FTO,AX…
GO:Biological Process	GO:0048532	anatomical structure arrangement	0.00802225	17	6	DMD,DAB1,KCNA2,SEMA3A,HOXB1,HOXB2
GO:Cellular Component	GO:0098948	intrinsic component of postsynaptic specialization membrane	0.00803981	78	10	PTPRT,KCND2,DCC,GRID2,NLGN1,LRRC4C,NRG1,ERBB4,CACNG2,SORCS3
GO:Molecular Function	GO:0046872	metal ion binding	0.00807363	148	4260	DMD,MECOM,TENM2,KCND2,LRP1B,EYS,SLIT3,HDAC9,NRXN3,ESRRG,CACNA2D3,ZBTB20,EBF1,RCN1,SYT1,RYR3,ZNF536,FOXP1,LIMCH1,CDH12,ZFHX4,ZNF462,PCDH15,CACNA1C,TRHDE,AGBL4,DPYD,NRXN1,IFIH1,CADPS,PRUNE2,ASTN2,PCDH9,ZFHX3,PRDM16,PDE4B,ZNF385D,THRB,RARB,LPP,MAST4,MCTP1,MAP3K7,ESR1,PARK2,CALN1,COL1A2,FOXP2,EBF2,ZNF365,NELL1,TPH2,NUAK1,GPHN,RORA,PRKCB,ZNF521,RUNX1,ZMYM4,GALNT14,ZEB2,GCA,OLA1,DIS3L2,GRM7,PPARG,ZCWPW…
GO:Biological Process	GO:0051093	negative regulation of developmental process	0.00815234	977	50	DMD,SOX6,DCC,ROBO2,DAB1,NLGN1,ZNF536,EFNA5,SEMA6D,ZFHX3,CNTN4,THRB,RARB,PPARGC1A,PARK2,PAX6,RORA,NTN1,PTPRM,RUNX1,SORT1,PBX1,DNM3,TNR,TGFB2,PPARG,EPHB1,HAND2,GLI3,STK3,TRPC6,HMGA2,NF1,AXIN2,ZC3H12A,PGLYRP3,CR1,GLI2,EPHA4,PPP3CA,ISL1,CDKL3,SEMA3A,SEMA3D,PTCH1,SLIT1,BMP4,DAND5,NKX2-2,APP
GO:Cellular Component	GO:0042734	presynaptic membrane	0.00840862	150	14	CNTN5,PTPRD,DENND1A,SYT1,NRXN1,NRG1,GRIK3,ERBB4,ERC2,CNTNAP4,KCNA2,KCNA3,EPHA4,GRIK2
GO:Biological Process	GO:0009790	embryo development	0.0086708	1035	52	RCN1,TENM4,MEF2C,CACNA1C,AGBL4,PBX3,ERBB4,RARB,RUNX2,EXOC4,PCSK5,PAX6,NTN1,PBX1,TGFB2,FRAS1,HAND2,MTHFD1L,GLI3,DLX6,STK3,EXT1,CRB2,ST8SIA6,HMGA2,PTPRQ,RAD51B,ALDH1A2,AXIN2,GPC3,GLI2,COL8A1,MBNL1,ADAMTS3,ATOH1,ISL1,SOBP,SEMA3A,DLX5,EYA1,PTCH1,ITGA8,BMP4,FUT8,IRX5,SUPT6H,TCAP,HOXB1,HOXB2,HOXB3,PLCB1,ZIC3
GO:Biological Process	GO:0051962	positive regulation of nervous system development	0.00868301	276	22	IL1RAPL1,ROBO2,GRID2,NLGN1,PTPRD,TENM4,ROBO1,NRXN1,ZNF365,PAX6,NTN1,PPARG,EPHB1,GLI3,RELN,ASIC2,MACF1,EPHA4,CDKL3,NKX2-2,CDH4,TIAM1
GO:Cellular Component	GO:0098878	neurotransmitter receptor complex	0.00886174	49	8	DLG2,GRID2,NLGN1,GRIK3,GRIA4,GRIN2B,CACNG2,GRIK2
GO:Cellular Component	GO:0005887	integral component of plasma membrane	0.0090034	1645	68	DLG2,TENM2,PTPRT,KCND2,DCC,DPP10,GRID2,CNTNAP2,NRXN3,NLGN1,TENM3,PTPRD,TENM4,ROBO1,PCDH15,NRG3,LRRC4C,KIRREL3,CACNA1C,TRHDE,SEMA6D,NRXN1,SLC4A4,GRM8,DPP6,NRG1,PCDH9,GRIK3,ERBB4,COL25A1,GRIA4,PTPRM,GRM7,EPHB1,KCNIP4,EPHA5,LIFR,KCNQ5,TRPC6,GRIN2B,ASIC2,CACNG2,TENM1,TRABD2B,KCNA2,KCNA3,CR1,FSHR,KCNH7,EPHA4,ITGA9,KCNAB1,PCDH7,HCN1,GRIK2,SEMA3A,SEMA3D,SLC26A5,TUSC3,ITGA8,SORCS3,SLC2A13,DCLK1,SLC38A6,A…
GO:Biological Process	GO:0010092	specification of animal organ identity	0.0106333	37	8	ROBO2,ROBO1,MEF2C,GLI3,EXT1,AXIN2,ISL1,BMP4
GO:Biological Process	GO:0016043	cellular component organization	0.0107341	6566	216	DMD,AUTS2,IL1RAPL1,CADM2,DLG2,PARD3B,MECOM,TENM2,PTPRT,KCND2,DCC,NEGR1,ROBO2,GRID2,SLIT3,HDAC9,IMMP2L,CNTNAP2,CNTN5,NRXN3,DAB1,TBC1D5,NLGN1,TENM3,PTPRD,PRKG1,TENM4,SYT1,GPC6,RYR3,ROBO1,LIMCH1,CDH12,MEF2C,FAM172A,EFNA5,CSMD3,ZNF462,CTNNA3,NRG3,NAV2,LRRC4C,KIRREL3,SEMA6D,SKAP1,NRXN1,SPTBN1,CTNNA2,SGCZ,NRG1,NEBL,GRIP1,BCAS3,DIAPH2,PRDM16,NCKAP5,ERBB4,CNTN4,ERC2,IQCJ-SCHIP1,PPARGC1A,MAST4,MCTP1,MAP3K…
GO:Cellular Component	GO:0098797	plasma membrane protein complex	0.0108324	694	36	DMD,DLG2,KCND2,DPP10,GRID2,CNTNAP2,TBC1D5,CACNA2D3,NLGN1,CDH12,SGCD,CACNA1C,SKAP1,DPP6,SGCZ,GRIK3,PDE4B,GRIA4,KCNIP4,PDE4D,KCNQ5,GRIN2B,CDH8,CACNG2,KCNA2,KCNA3,ITGA9,KCNAB1,CDH18,HCN1,GRIK2,PGM5,ITGA8,CDH24,CACNA1A,CDH4
GO:Cellular Component	GO:0099055	integral component of postsynaptic membrane	0.0114699	116	12	PTPRT,KCND2,DCC,GRID2,NLGN1,LRRC4C,NRG1,ERBB4,CACNG2,KCNA3,EPHA4,SORCS3
REACTOME	R-HSA-1638091	Heparan sulfate|heparin (HS-GAG) metabolism Homo sapiens	0.0115167	54	8	EXT1;HPSE2;GPC3;GPC5;HS3ST5;GPC6;HS2ST1;HS6ST3
GO:Cellular Component	GO:0099061	integral component of postsynaptic density membrane	0.011976	51	8	PTPRT,DCC,GRID2,LRRC4C,NRG1,ERBB4,CACNG2,SORCS3
GO:Biological Process	GO:0002062	chondrocyte differentiation	0.0119824	108	13	SOX6,MEF2C,RARB,RUNX2,SOX5,RUNX1,GLI3,EXT1,HMGA2,AXIN2,GLI2,BMP4,SMPD3
REACTOME	R-HSA-373752	Netrin-1 signaling Homo sapiens	0.0125235	42	7	TRPC6;DCC;SLIT1;SLIT3;UNC5C;NTN1;ROBO1
GO:Biological Process	GO:0042391	regulation of membrane potential	0.0125254	442	29	DMD,KCND2,GRID2,NLGN1,MEF2C,CTNNA3,CACNA1C,NRXN1,SLC4A4,GRIK3,PARK2,PID1,FGF12,RELN,ANK3,GRIN2B,ASIC2,CACNG2,KCNA2,KCNH7,TMEM108,PPP3CA,ANK2,HCN1,GRIK2,SLC26A5,CACNA1A,APP,GRIK1
GO:Molecular Function	GO:0043565	sequence-specific DNA binding	0.0131508	70	1673	MECOM,SOX6,NPAS3,ESRRG,ZBTB20,EBF1,ZNF536,FOXP1,MEF2C,ZFHX4,PBX3,DACH1,ZFHX3,PRDM16,ERBB4,ZNF385D,THRB,RARB,PPARGC1A,RUNX2,ESR1,FOXP2,EBF2,TCF7L2,PAX6,SOX5,RORA,ZNF521,RUNX1,PBX1,ZEB2,PPARG,HAND2,BACH2,ETV1,POU6F2,GLI3,DLX6,BNC2,HMGA2,NFE2L1,NFIX,NACC1,ZNF683,HIVEP3,ZBTB18,FOSL2,GLI2,IKZF2,ZBTB38,ATOH1,ISL1,ZNF76,CREB5,DLX5,TFEC,ST18,GLIS3,MKX,PKNOX2,IRX5,HOXB1,HOXB2,HOXB3,ZNF652,LYL1,NKX2-2,APP,…
GO:Biological Process	GO:0021604	cranial nerve structural organization	0.0131755	11	5	DMD,KCNA2,SEMA3A,HOXB1,HOXB2
GO:Biological Process	GO:0045935	positive regulation of nucleobase-containing compound metabolic process	0.013885	1887	80	AUTS2,MECOM,NPAS3,ESRRG,ZBTB20,MEF2C,ZNF462,SKAP1,SLC4A4,PBX3,ZFHX3,BCAS3,PRDM16,ERBB4,THRB,RARB,PPARGC1A,RUNX2,ESR1,PARK2,EBF2,TCF7L2,PAX6,RORA,PRKCB,ZNF521,RUNX1,PBX1,TGFB2,ZEB2,PID1,PPARG,HAND2,ARID1B,ETV1,GLI3,MLLT3,MGMT,HMGA2,FTO,NFIX,TASP1,ZC3H12A,HIVEP3,ZBTB18,FOSL2,GLI2,ZBTB38,ATOH1,PPP3CA,ISL1,AP3B1,HDAC3,ZNF76,SUPT3H,CREB5,DLX5,TFEC,RBPMS,ST18,EYA1,GLIS3,PTCH1,SUPV3L1,CTBP2,FAM168A,PRKD…
GO:Biological Process	GO:0006357	regulation of transcription by RNA polymerase II	0.0138984	2555	101	AUTS2,MECOM,TENM2,SOX6,NPAS3,HDAC9,ESRRG,ZBTB20,EBF1,ZNF536,FOXP1,MEF2C,ZFHX4,ZNF462,SKAP1,PBX3,DACH1,ZFHX3,BCAS3,PRDM16,THRB,RARB,PPARGC1A,RUNX2,ESR1,PARK2,FOXP2,EBF2,TCF7L2,ELP4,PAX6,SOX5,RORA,PRKCB,ZNF521,RUNX1,PBX1,TGFB2,ZEB2,PID1,PPARG,HAND2,BACH2,ARID1B,ETV1,POU6F2,GLI3,DLX6,HMGA2,NFE2L1,KCTD1,NFIX,NACC1,CAMTA1,ZNF683,HMGB4,ZC3H12A,HIVEP3,ZBTB18,FOSL2,GLI2,PSMD14,IKZF2,ZBTB38,MAPK10,ATOH1,P…
GO:Biological Process	GO:0045596	negative regulation of cell differentiation	0.0141299	697	39	DMD,SOX6,DCC,DAB1,ZNF536,EFNA5,SEMA6D,ZFHX3,CNTN4,THRB,RARB,PAX6,RORA,NTN1,RUNX1,SORT1,PBX1,TNR,TGFB2,PPARG,EPHB1,HAND2,GLI3,TRPC6,NF1,AXIN2,ZC3H12A,PGLYRP3,CR1,GLI2,PPP3CA,ISL1,CDKL3,SEMA3A,SEMA3D,PTCH1,BMP4,NKX2-2,APP
GO:Biological Process	GO:0051173	positive regulation of nitrogen compound metabolic process	0.0141634	3083	117	AUTS2,MECOM,NPAS3,DAB1,ESRRG,ZBTB20,ROBO1,LIMCH1,MEF2C,EFNA5,ZNF462,NRG3,SKAP1,AGBL4,NRXN1,SLC4A4,NRG1,PBX3,ZFHX3,BCAS3,PRDM16,ERBB4,THRB,RARB,EIF2B5,PPARGC1A,RUNX2,MAP3K7,ESR1,PARK2,EBF2,MAPKAP1,TCF7L2,PAX6,RORA,PRKCB,ZNF521,RUNX1,PBX1,TGFB2,ZEB2,PID1,PPARG,HAND2,ARID1B,ETV1,GLI3,MAGI2,RELN,STK3,MLLT3,MGMT,TRPC6,GRIN2B,HMGA2,SAMD4A,FTO,AXIN2,NFIX,TASP1,TENM1,GPC3,CAMTA1,ZC3H12A,HIVEP3,TRABD2B,CR…
GO:Cellular Component	GO:0008091	spectrin	0.0146857	9	4	SPTBN1,EPB41L2,PRKCB,SPTB
GO:Biological Process	GO:0048663	neuron fate commitment	0.0147857	64	10	NRG1,PAX6,ZNF521,GLI3,GLI2,ATOH1,ISL1,EYA1,BMP4,NKX2-2
REACTOME	R-HSA-112316	Neuronal System Homo sapiens	0.0157756	301	20	KCND2;SYT1;PRKCB;KCNH7;KCNA2;CACNA2D3;GRIK3;KCNA3;CACNA1A;GRIK1;KCNAB1;GRIK2;GRIN2B;PTPRD;GRIP1;KCNQ5;PLCB1;CACNG2;GRIA4;HCN1
GO:Molecular Function	GO:0043169	cation binding	0.0162893	149	4351	DMD,MECOM,TENM2,KCND2,LRP1B,EYS,SLIT3,HDAC9,NRXN3,ESRRG,CACNA2D3,ZBTB20,EBF1,RCN1,SYT1,RYR3,ZNF536,FOXP1,LIMCH1,CDH12,ZFHX4,ZNF462,PCDH15,CACNA1C,TRHDE,AGBL4,DPYD,NRXN1,IFIH1,CADPS,PRUNE2,ASTN2,PCDH9,ZFHX3,PRDM16,PDE4B,ZNF385D,THRB,RARB,LPP,MAST4,MCTP1,MAP3K7,ESR1,PARK2,CALN1,COL1A2,FOXP2,EBF2,ZNF365,NELL1,TPH2,NUAK1,GPHN,RORA,PRKCB,ZNF521,RUNX1,ZMYM4,GALNT14,ZEB2,GCA,OLA1,DIS3L2,GRM7,PPARG,ZCWPW…
GO:Biological Process	GO:0048646	anatomical structure formation involved in morphogenesis	0.016424	1202	57	ROBO2,GRID2,HDAC9,NRXN3,TENM4,ROBO1,MEF2C,NRG3,NRXN1,NEBL,BCAS3,SDK1,EXOC4,PAX6,FMN1,RORA,PRKCB,PTPRM,FHOD3,RUNX1,WASF2,TGFB2,SDCCAG8,PPARG,EPHB1,HAND2,MTHFD1L,GLI3,DLX6,RELN,STK3,EXT1,CRB2,HMGA2,ALDH1A2,NF1,AXIN2,ZC3H12A,GLI2,FAP,COL8A1,ARHGAP24,ANK2,ISL1,BMPER,DLX5,EYA1,PGM5,PTCH1,ITGA8,PRKD1,BMP4,SMPD3,SUPT6H,TCAP,HOXB1,HOXB3
REACTOME	R-HSA-1500931	Cell-Cell communication Homo sapiens	0.0165351	131	12	KIRREL3;CDH4;CADM1;CADM2;DCC;MAGI2;CDH12;CDH24;NTN1;CDH8;SPTBN1;CDH18
GO:Molecular Function	GO:0050839	cell adhesion molecule binding	0.0168228	31	546	DMD,TENM2,PTPRT,NRXN3,NLGN1,TENM3,PTPRD,TENM4,CDH12,CTNNA3,LRRC4C,KIRREL3,NRXN1,SPTBN1,CTNNA2,NRG1,CNTN4,PTPRM,WASF2,OLA1,ANK3,CDH8,TENM1,MACF1,FAP,CDH18,SND1,CALD1,CDH24,RPL23A,CDH4
GO:Biological Process	GO:0048522	positive regulation of cellular process	0.0169545	5757	193	DMD,AUTS2,IL1RAPL1,MECOM,TENM2,SOX6,NPAS3,NEGR1,DPP10,ROBO2,GRID2,HDAC9,DAB1,ESRRG,TBC1D5,ZBTB20,NLGN1,TENM3,PTPRD,TENM4,SYT1,FOXP1,ROBO1,LIMCH1,MEF2C,EFNA5,DOCK4,ZNF462,NRG3,SEMA6D,SKAP1,AGBL4,NRXN1,SPTBN1,CTNNA2,CADPS,SLC4A4,NRG1,PBX3,GRIP1,ZFHX3,BCAS3,PRDM16,ERBB4,THRB,RARB,IQCJ-SCHIP1,EIF2B5,PPARGC1A,RUNX2,MAP3K7,EPB41L2,ESR1,PARK2,EBF2,MAPKAP1,ZNF365,TCF7L2,NELL1,PAX6,CADM1,SOX5,GPC5,FMN1,RO…
GO:Biological Process	GO:0060047	heart contraction	0.0172885	288	22	DMD,KCND2,CACNA2D3,RYR3,SGCD,CTNNA3,CACNA1C,SGCZ,PDE4B,THRB,TGFB2,FGF12,KCNIP4,PDE4D,EXT1,CACNG2,ZC3H12A,ANK2,ISL1,SEMA3A,CELF2,TCAP
GO:Biological Process	GO:0014706	striated muscle tissue development	0.0187545	380	26	DMD,SOX6,HDAC9,RBFOX1,TENM4,MEF2C,SGCD,SGCZ,NRG1,NEBL,ERBB4,RARB,FHOD3,RUNX1,TGFB2,EPHB1,ALDH1A2,HIVEP3,ZBTB18,KCNAB1,PPP3CA,ISL1,EYA1,PGM5,BMP4,TCAP
GO:Cellular Component	GO:0098936	intrinsic component of postsynaptic membrane	0.0189086	122	12	PTPRT,KCND2,DCC,GRID2,NLGN1,LRRC4C,NRG1,ERBB4,CACNG2,KCNA3,EPHA4,SORCS3
GO:Biological Process	GO:0048705	skeletal system morphogenesis	0.0191187	226	19	SOX6,MEF2C,RARB,RUNX2,SOX5,FMN1,FGR,MTHFD1L,GLI3,EXT1,AXIN2,DLX5,EYA1,BMP4,IRX5,SMPD3,HOXB1,HOXB2,HOXB3
GO:Cellular Component	GO:0099146	intrinsic component of postsynaptic density membrane	0.0209796	55	8	PTPRT,DCC,GRID2,LRRC4C,NRG1,ERBB4,CACNG2,SORCS3
GO:Biological Process	GO:0071625	vocalization behavior	0.0235272	20	6	CNTNAP2,NRXN3,NRXN1,FOXP2,GLI3,EXT1
GO:Cellular Component	GO:0070161	anchoring junction	0.0239557	836	40	DMD,PARD3B,CNTNAP2,CDH12,CTNNA3,KIRREL3,SKAP1,CTNNA2,PCDH9,LPP,EPB41L2,CADM1,FMN1,PTPRM,WASF2,SDCCAG8,CCDC85A,ARHGAP26,MAGI2,ANK3,TRPC6,CDH8,KAZN,KCNA2,FAP,EPHA4,ARHGAP24,PPP3CA,ANK2,CDH18,PDZD2,AKAP12,FOCAD,PGM5,ITGA8,CDH24,PRKD1,TRAF4,APP,TIAM1
GO:Biological Process	GO:0031345	negative regulation of cell projection organization	0.0239712	189	17	DCC,DAB1,NLGN1,SEMA6D,NRXN1,ZNF365,NTN1,DNM3,TNR,TRPC6,GRIN2B,EPHA4,ARHGAP24,PPP3CA,CDKL3,SEMA3A,SEMA3D
GO:Cellular Component	GO:0044224	juxtaparanode region of axon	0.0239916	10	4	DLG2,CNTNAP2,KCNA2,KCNAB1
GO:Biological Process	GO:1990138	neuron projection extension	0.0248416	170	16	AUTS2,SLIT3,SYT1,SEMA6D,PARK2,NTN1,TNR,MACF1,TMEM108,CDKL3,SEMA3A,SEMA3D,SLIT1,DCLK1,CDH4,TIAM1
GO:Biological Process	GO:0007167	enzyme linked receptor protein signaling pathway	0.0249249	1103	53	PTPRT,PTPRD,ANKS1B,ROBO1,EFNA5,NRG3,NRXN1,SPTBN1,NRG1,PRDM16,ERBB4,ANKS1A,RUNX2,MAP3K7,COL1A2,PRKCB,WASF2,FGR,SORT1,TGFB2,PID1,PPARG,EPHB1,FGF12,EPHA5,LIFR,ELMO1,MAGI2,EXT1,CRB2,GFRA1,GRIN2B,NF1,RBFOX2,GPC3,FSHR,EPHA4,TMEM108,ADAMTS3,BMPER,PDK4,DLX5,RBPMS,PRKD1,BMP4,FUT8,SMPD3,SMURF2,RNF165,DAND5,PLCB1,TIAM1,COL4A5
GO:Biological Process	GO:2001257	regulation of cation channel activity	0.0257143	190	17	DMD,DLG2,NLGN1,MEF2C,NRXN1,PDE4B,PPARGC1A,GRIA4,FGF12,PDE4D,RELN,ANK3,GRIN2B,CACNG2,KCNAB1,ANK2,APP
GO:Biological Process	GO:0006366	transcription by RNA polymerase II	0.0258497	2723	105	AUTS2,MECOM,TENM2,SOX6,NPAS3,HDAC9,ESRRG,ZBTB20,EBF1,ZNF536,FOXP1,MEF2C,ZFHX4,ZNF462,SKAP1,NABP1,FIP1L1,PBX3,DACH1,ZFHX3,BCAS3,PRDM16,THRB,RARB,PPARGC1A,RUNX2,ESR1,PARK2,FOXP2,EBF2,TCF7L2,ELP4,PAX6,SOX5,RORA,PRKCB,ZNF521,RUNX1,PBX1,TGFB2,ZEB2,PID1,PPARG,GTF2E1,HAND2,BACH2,ARID1B,ETV1,POU6F2,GLI3,DLX6,MLLT3,HMGA2,NFE2L1,KCTD1,NFIX,NACC1,CAMTA1,ZNF683,HMGB4,ZC3H12A,HIVEP3,ZBTB18,FOSL2,GLI2,PSMD14,I…
GO:Cellular Component	GO:0030018	Z disc	0.0259195	126	12	DMD,RYR3,CACNA1C,NEBL,PDE4B,FHOD3,ANK3,PPP3CA,ANK2,FBXO32,PGM5,TCAP
GO:Biological Process	GO:0035418	protein localization to synapse	0.0259448	83	11	DLG2,NLGN1,ANKS1B,GPC6,NRXN1,GRIP1,GPHN,RELN,ASIC2,CACNG2,MAPK10
GO:Biological Process	GO:0048864	stem cell development	0.0291733	84	11	MSI2,FAM172A,SEMA6D,NRG1,ERBB4,HAND2,ALDH1A2,ISL1,SEMA3A,SEMA3D,BMP4
GO:Biological Process	GO:0003015	heart process	0.0297361	298	22	DMD,KCND2,CACNA2D3,RYR3,SGCD,CTNNA3,CACNA1C,SGCZ,PDE4B,THRB,TGFB2,FGF12,KCNIP4,PDE4D,EXT1,CACNG2,ZC3H12A,ANK2,ISL1,SEMA3A,CELF2,TCAP
GO:Biological Process	GO:0048762	mesenchymal cell differentiation	0.0315017	234	19	MEF2C,FAM172A,SEMA6D,NRG1,ERBB4,TCF7L2,TGFB2,HAND2,FBXL17,EXT1,CRB2,HMGA2,ALDH1A2,AXIN2,ISL1,SEMA3A,SEMA3D,BMP4,TIAM1
REACTOME	R-HSA-4641265	Repression of WNT target genes Homo sapiens	0.0317108	14	4	TLE4;TCF7L2;CTBP2;AXIN2
GO:Biological Process	GO:0009893	positive regulation of metabolic process	0.0320311	3783	136	AUTS2,MECOM,NPAS3,DAB1,ESRRG,TBC1D5,ZBTB20,ROBO1,LIMCH1,MEF2C,EFNA5,ZNF462,NRG3,SKAP1,AGBL4,NRXN1,SPTBN1,IFIH1,SLC4A4,NRG1,PBX3,ZFHX3,BCAS3,PRDM16,PDE4B,ERBB4,THRB,RARB,EIF2B5,PPARGC1A,RUNX2,MAP3K7,ESR1,PARK2,EBF2,MAPKAP1,TCF7L2,PAX6,CADM1,RORA,PRKCB,ZNF521,RUNX1,FGR,PBX1,TGFB2,ZEB2,PID1,PPARG,RBMS3,EPHB1,EPHA5,HAND2,PDE4D,ARID1B,ETV1,GLI3,MAGI2,RELN,STK3,MLLT3,ANK3,HK1,MGMT,TRPC6,GRIN2B,HMGA2,SA…
GO:Biological Process	GO:0021772	olfactory bulb development	0.0322453	31	7	ROBO2,ROBO1,ERBB4,EXT1,SEMA3A,DLX5,SLIT1
GO:Cellular Component	GO:0000785	chromatin	0.0346359	1526	62	SOX6,NPAS3,ESRRG,EBF1,FOXP1,MEF2C,ZFHX4,PBX3,ZFHX3,BCAS3,THRB,RARB,PPARGC1A,RUNX2,ESR1,FOXP2,EBF2,TCF7L2,PAX6,SOX5,RORA,RUNX1,PBX1,ZEB2,PPARG,HAND2,BACH2,ARID1B,ETV1,POU6F2,DLX6,HMGA2,NFE2L1,CBX1,NFIX,NACC1,ZNF683,HMGB4,ZBTB18,FOSL2,INO80B,IKZF2,ZBTB38,ATOH1,ISL1,ZNF76,CREB5,DLX5,TFEC,ST18,MKX,PKNOX2,DPF3,IRX5,SUPT6H,HOXB1,HOXB2,HOXB3,LYL1,PLCB1,NKX2-2,POLA1
GO:Biological Process	GO:0007166	cell surface receptor signaling pathway	0.0353491	3210	119	PTPRT,DCC,ROBO2,GRID2,SLIT3,DAB1,NLGN1,PTPRD,ANKS1B,GPC6,FOXP1,ROBO1,MEF2C,EFNA5,NRG3,SEMA6D,SKAP1,NRXN1,SPTBN1,GRM8,NRG1,PRDM16,GRIK3,PDE4B,ERBB4,EIF2B5,ANKS1A,RUNX2,MAP3K7,ESR1,PARK2,COL1A2,TCF7L2,PAX6,GRIA4,GPC5,RORA,PRKCB,NTN1,RUNX1,WASF2,FGR,SORT1,PBX1,TGFB2,PID1,GRM7,PPARG,RBMS3,EPHB1,FGF12,EPHA5,HAND2,LIFR,PDE4D,FBXL17,ELMO1,GLI3,MAGI2,RELN,STK3,EXT1,MLLT3,TLE4,CRB2,GFRA1,GRIN2B,NF1,AXIN2,…
REACTOME	R-HSA-6785631	ERBB2 Regulates Cell Motility Homo sapiens	0.0381137	15	4	DIAPH1;NRG3;ERBB4;NRG1
REACTOME	R-HSA-5576894	Phase 1 - inactivation of fast Na+ channels Homo sapiens	0.038186	27	5	KCND2;KCNIP4;CACNA2D3;CACNA1C;CACNG2
REACTOME	R-HSA-5635851	GLI proteins bind promoters of Hh responsive genes to promote transcription Homo sapiens	0.038186	7	3	PTCH1;GLI3;GLI2
GO:Molecular Function	GO:0022836	gated channel activity	0.0394226	22	341	KCND2,GRID2,CACNA2D3,RYR3,CACNA1C,GRIK3,GRIA4,KCNIP4,KCNQ5,ANO2,GRIN2B,ASIC2,CACNG2,KCNA2,KCNA3,KCNH7,KCNAB1,HCN1,GRIK2,CNGA4,CACNA1A,GRIK1
GO:Cellular Component	GO:0031225	anchored component of membrane	0.0425646	174	14	LSAMP,NEGR1,CNTN5,OPCML,GPC6,EFNA5,MDGA2,CNTN4,GPC5,GPHN,GFRA1,NTM,GPC3,CD52
GO:Biological Process	GO:0010557	positive regulation of macromolecule biosynthetic process	0.0425997	1851	77	AUTS2,MECOM,NPAS3,ESRRG,MEF2C,ZNF462,SKAP1,PBX3,ZFHX3,BCAS3,PRDM16,ERBB4,THRB,RARB,EIF2B5,PPARGC1A,RUNX2,ESR1,PARK2,EBF2,TCF7L2,PAX6,RORA,PRKCB,ZNF521,RUNX1,PBX1,TGFB2,ZEB2,PID1,PPARG,HAND2,ARID1B,ETV1,GLI3,MLLT3,HMGA2,SAMD4A,NFIX,TASP1,ZC3H12A,HIVEP3,ZBTB18,FOSL2,GLI2,ZBTB38,ATOH1,PPP3CA,ISL1,AP3B1,HDAC3,ZNF76,SUPT3H,AKAP12,CREB5,DLX5,TFEC,RBPMS,ST18,EYA1,GLIS3,PTCH1,CTBP2,PRKD1,BMP4,DPF3,SUPT6H…
GO:Biological Process	GO:0071840	cellular component organization or biogenesis	0.0426888	6760	218	DMD,AUTS2,IL1RAPL1,CADM2,DLG2,PARD3B,MECOM,TENM2,PTPRT,KCND2,DCC,NEGR1,ROBO2,GRID2,SLIT3,HDAC9,IMMP2L,CNTNAP2,CNTN5,NRXN3,DAB1,TBC1D5,NLGN1,TENM3,PTPRD,PRKG1,TENM4,SYT1,GPC6,RYR3,ROBO1,LIMCH1,CDH12,MEF2C,FAM172A,EFNA5,CSMD3,ZNF462,CTNNA3,NRG3,NAV2,LRRC4C,KIRREL3,SEMA6D,SKAP1,NRXN1,SPTBN1,CTNNA2,SGCZ,NRG1,NEBL,GRIP1,BCAS3,DIAPH2,PRDM16,NCKAP5,ERBB4,CNTN4,ERC2,IQCJ-SCHIP1,PPARGC1A,MAST4,MCTP1,MAP3K…
GO:Biological Process	GO:0050770	regulation of axonogenesis	0.0460318	159	15	DCC,ROBO2,DAB1,ROBO1,LRRC4C,SEMA6D,NTN1,TNR,MACF1,EPHA4,CDKL3,SEMA3A,SEMA3D,CDH4,TIAM1
REACTOME	R-HSA-1296072	Voltage gated Potassium channels Homo sapiens	0.048943	43	6	KCND2;KCNH7;KCNA2;KCNA3;KCNAB1;KCNQ5
GO:Biological Process	GO:0060443	mammary gland morphogenesis	0.0495691	45	8	NRG3,ESR1,NTN1,GLI3,GLI2,CSMD1,PTCH1,BMP4
