# Supplementary material for: Using evolutionary constraint to define novel candidate driver genes in medulloblastoma
Source: Proc Natl Acad Sci U S A. 2023 Aug 7;120(33):e2300984120. doi: 10.1073/pnas.2300984120 (PMC10438395; doi:10.1073/pnas.2300984120)
Supplement: Supplementary file 11 — Dataset S10 (XLSX) [file pnas.2300984120.sd10.xlsx]

## Sheet: Sheet1
Dataset 10: Coding mutations in the top 114 NCCM genes
#SAMPLE	Hugo_Symbol	CHROM	POS	REF	ALT	BED_START	BED_STOP	phyloP_value	Variant_Classification	OREGANNO_ID	OREGANNO_Values	Variant_Classification_4_NCCM
DO35538_PBCA-DE.MB	FOSL2	2	28627104	G	A	28627103	28627104	8.796	Missense_Mutation	NOINFO	NOINFO	coding
DO35552_PBCA-DE.MB	COL1A2	7	94038652	G	A	94038651	94038652	8.796	Missense_Mutation	NOINFO	NOINFO	coding
DO48890_PBCA-DE.MB	COL1A2	7	94040249	table	A	94040248	94040249	7.026	Missense_Mutation	NOINFO	NOINFO	coding
DO35616_PBCA-DE.MB	ZBTB18	1	244218364	T	A	244218363	244218364	6.318	Missense_Mutation	OREG0007882	Outcome=NEGATIVE	coding
DO48906_PBCA-DE.MB	ZBTB18	1	244217247	TTTCCAC	T	244217246	244217253	8.903	In_Frame_Del	NOINFO	NOINFO	coding
DO35621_PBCA-DE.MB	PPARGC1A	4	23830044	A	G	23830043	23830044	-0.113	Missense_Mutation	NOINFO	NOINFO	coding
DO35625_PBCA-DE.MB	AHDC1	1	27876103	A	AGCGAAAGTAGCCG	27876102	27876103	6.299	Frame_Shift_Ins	NOINFO	NOINFO	coding
DO35625_PBCA-DE.MB	SUPV3L1	10	70962729	G	A	70962728	70962729	6.96	Missense_Mutation	NOINFO	NOINFO	coding
DO35676_PBCA-DE.MB	CRB2	9	126128248	C	T	126128247	126128248	0.302	Silent	NOINFO	NOINFO	coding
DO35723_PBCA-DE.MB	ZNF462	9	109687545	G	A	109687544	109687545	8.796	Missense_Mutation	NOINFO	NOINFO	coding
DO35556_PBCA-DE.MB	ZNF462	9	109686956	C	T	109686955	109686956	5.924	Nonsense_Mutation	NOINFO	NOINFO	coding
DO35739_PBCA-DE.MB	HOXB2	17	46622734	G	T	46622733	46622734	0.506	De_novo_Start_OutOfFrame	OREG1269828	Type=TRANSCRIPTION	coding
DO35841_PBCA-DE.MB	PRMT7	16	68386164	T	G	68386163	68386164	6.36	Missense_Mutation	OREG1194303	Type=TRANSCRIPTION	coding
DO48900_PBCA-DE.MB	CTD-2144E22.5	16	34257197	G	A	34257196	34257197	0.313	Silent	NOINFO	NOINFO	coding
DO48902_PBCA-DE.MB	CTD-2144E22.5	16	34257180	C	A	34257179	34257180	0.31	Missense_Mutation	NOINFO	NOINFO	coding
DO48905_PBCA-DE.MB	SUPT6H	17	27022378	G	A	27022377	27022378	8.771	Missense_Mutation	OREG1507433	Type=TRANSCRIPTION	coding
DO48907_PBCA-DE.MB	ABCC12	16	48149453	C	T	48149452	48149453	0.246	Missense_Mutation	NOINFO	NOINFO	coding
DO48914_PBCA-DE.MB	PAX6	11	31823284	T	TAGTCTC	31823283	31823284	6.354	In_Frame_Ins	OREG1833377	Type=TRANSCRIPTION	coding
DO48917_PBCA-DE.MB	IFIH1	2	163144732	G	A	163144731	163144732	2.277	Silent	NOINFO	NOINFO	coding
DO48919_PBCA-DE.MB	GTF2E1	3	120500104	G	A	120500103	120500104	-6.922	Silent	OREG1807824	Type=TRANSCRIPTION	coding
DO48930_PBCA-DE.MB	FGR	1	27943703	C	G	27943702	27943703	8.885	Splice_Site	NOINFO	NOINFO	coding
DO48965_PBCA-DE.MB	AIM1L	1	26658028	C	T	26658027	26658028	8.811	Missense_Mutation	NOINFO	NOINFO	coding
DO48968_PBCA-DE.MB	ZFHX4	8	77768412	C	T	77768411	77768412	2.417	Silent	NOINFO	NOINFO	coding
DO48971_PBCA-DE.MB	ZFHX4	8	77761891	G	T	77761890	77761891	1.782	Silent	NOINFO	NOINFO	coding
