# Supplementary material for: Using evolutionary constraint to define novel candidate driver genes in medulloblastoma
Source: Proc Natl Acad Sci U S A. 2023 Aug 7;120(33):e2300984120. doi: 10.1073/pnas.2300984120 (PMC10438395; doi:10.1073/pnas.2300984120)
Supplement: Supplementary file 12 — Dataset S11 (XLSX) [file pnas.2300984120.sd11.xlsx]

## Sheet: Sheet1
Dataset 11: NCCM rates in the significantly mutated genes of the MB cohort
Gene	NCMs	NCCMs	NCCM Rate
MYCN	31	4	1.9524
LHX1	12	4	1.936
PTCH1	19	5	1.8975
OTX2	15	3	1.4376
PRDM6	23	4	1.3204
SYNCRIP	16	3	1.2843
GLI2	40	5	1.1055
TBR1	6	2	0.98
MYC	25	2	0.9774
KBTBD4	11	2	0.9748
FAT1	28	3	0.9231
MED12	20	2	0.9202
SUFU	18	3	0.9144
KMT2D	17	2	0.8922
GFI1B	14	2	0.8184
CTNNB1	15	2	0.7614
BAI3	83	7	0.7378
CDK6	27	3	0.6972
KDM6A	28	3	0.6897
PIK3CA	18	2	0.687
TCF4	45	4	0.6308
ATM	18	2	0.5934
NSD1	23	2	0.557
FBXW7	35	2	0.486
CTDNEP1	17	1	0.4811
GFI1	18	1	0.4748
ZMYM3	18	1	0.4745
DDX3X	22	1	0.4365
FMR1	30	1	0.4213
PRKAR1A	16	1	0.4197
BRCA2	12	1	0.3659
PTEN	14	1	0.3245
ZIC1	12	1	0.3169
BCOR	18	1	0.3105
APC	19	1	0.3032
EPHA7	35	1	0.2656
CHD7	21	1	0.264
TP53	8	0	0.0
GSE1	20	0	0.0
SMARCA4	19	0	0.0
TERT	28	0	0.0
KDM3B	11	0	0.0
SMO	11	0	0.0
CSNK2B	10	0	0.0
FLG	16	0	0.0
ARID1A	16	0	0.0
IDH1	15	0	0.0
ARID2	18	0	0.0
CREBBP	19	0	0.0
KMT2C	23	0	0.0
LDB1	15	0	0.0
