# Supplementary material for: Using evolutionary constraint to define novel candidate driver genes in medulloblastoma
Source: Proc Natl Acad Sci U S A. 2023 Aug 7;120(33):e2300984120. doi: 10.1073/pnas.2300984120 (PMC10438395; doi:10.1073/pnas.2300984120)
Supplement: Supplementary file 13 — Dataset S12 (XLSX) [file pnas.2300984120.sd12.xlsx]

## Sheet: Sheet1
Dataset 12: NCCM counts for genes in previously implicated MB pathways, and those well-known to be mutated in MB
Pathways	Genes Implicated	Total NCCMs	WNT	SHH	Group 3	Group 4
SHH Signalling	Shh	1	-	-	1 (P)	-		A --> Adult Cohort
	Ptch1	5	-	2 (A) + 1(P)	1 (P)	1 (P)		P --> Pediatric Cohort
	Smo	0	-	-	-	-
	Gli3	9	-	1(A)	4 (P)	4 (P)
	Gli2	3	1 (P)	2 (A)	-	4 (P)
	Gli1	1	-	-	1 (P)	-
	Noggin	2	-	2 (A)	-	-
	SuFu	3	-	1(A)	1 (P)	1 (P)
	KIF7	1	-	1(A)	-	-
WNT Signalling	WNT	3	-	3 (A)	-	-
	Frizzled	3	-	2 (A) + 1(P)	-	-
	Beta catenin	6	-	1 (P)	3 (P)	1 (A) + 1(P)
	Axin2	7	-	-	2 (P)	5 (P)
	APC	1	-	-	1 (P)	-
	ROR1	1	-	1 (A)	-	-
	ROR2	2	-	2 (A)	-	-
	CK1 (delta)	0	-	-	-	-
	Lrp5	1	-	-	-	1 (P)
	Lrp6	0	-	-	-	-
	DVL1	1	-	-	1 (P)	-
	DVL2	3	-	2 (A)	1 (P)	-
MYC Regulation	mTOR	1	-	1 (A)	-	-
	MYC	2	-	-	1 (P)	-
	MYCN	4	-	1 (A)	-	4 (A)
	MYCL1	1	-	1 (A)	-	-
	MYCBP	3	-	-	-	2 (P) + 1(A)
	NMI (n-myc interactor)	4	-	-	1 (P)	3 (P)
	ARF1	2	-	1 (A)	1 (P)	-
	MAX	1	-	-	1 (P)	-
	GSK3B	3	-	1 (A)	-	2 (P)
Genes known to be prominently mutated in MB	DVL1	1			1 (P)
	GFI1	1	-	1(A)	-	-
	GFI1B	2	-	1(A)	1 (P)	-
	KBTBD4	2	-	2(A)	-	-
	KDM6A	3	-	1 (P) + 1(A)	-	1 (P)
	LPR5	1				1 (P)
	PRDM6	4	-	1 (P)	3(P)	-
	PRKCD	1	-	1(A)	-	-
	TRAAP	2		1 (A)		1 (A)
	ZMYM3	3	1 (P)	1(A)	1 (P)	-
