# Supplementary material for: Using evolutionary constraint to define novel candidate driver genes in medulloblastoma
Source: Proc Natl Acad Sci U S A. 2023 Aug 7;120(33):e2300984120. doi: 10.1073/pnas.2300984120 (PMC10438395; doi:10.1073/pnas.2300984120)
Supplement: Supplementary file 14 — Dataset S13 (XLSX) [file pnas.2300984120.sd13.xlsx]

## Sheet: Sheet1
Dataset 13: sTRAP analysis for NCCMs associated with BMP4 and HOXB-locus genes
Mutation Name	Top NCCM Gene	Sample ID	Gender	Age at diagnosis	Molecular classification for the tumor	Chrom#	Posi.	Ref.	Alt.	Mutation Classification	phyloP	Matrix ID (Duplicated Matrices shaded in blue)	Matrix Name	Wildtype Bound Sites. (The footprint view shows the bound sites in red uppercase).	Mutant Bound Sites (The footprint view shows the bound sites in red uppercase).	Difference log(p) for two sequences	Location (s) (Strand)	Wt Weight Score(s)	Mut Weight Score(s)	Wt sequence p-value	Mut sequence p-value
BMP4.NCCM-3	BMP4	DO35553	female	13	Group3	14	54414824	T	A	IGR	6.311	MA0442.1	SOX10	-	caatttttattggtttccACAAAGctgctccttttggagga	-1.57	19-24(-)	-	6.75361	0.672	<0.018
												MA0122.1	Nkx3-2	caatttttattggttTCCACTAAGctgctccttttggagga	-	1.55	16-24(-)	6.52275	-	0.0179	0.635
BMP4.NCCM-2	BMP4	DO35564	male	8	Group4	14	54369539	C	T	IGR	1.341	MA0027.1	En1	-	ttttagaaaaGAAAATTATTTgactacataatcagacgtta	-1.54	11-21(-)	-	5.50979	0.0462	0.00133
												MA0068.1	Pax4	ttttagaaaaGAAAATTATTCGACTACATAATCAGACGTTa	-	0.777	11-40(+)	6.72532	-	0.0476	0.285
BMP4.NCCM-1	BMP4	DO35575	male	6	Group4	14	54351945	C	T	IGR	4.703	MA0075.1	Prrx2	-	ttgattaaaagttttctTAATTAactggaatgtttccttag	-1.73	18-22(-);19-23(+)	-	6.71;6.71	0.169	<0.003
												MA0132.1	Pdx1	-	ttgattaaaagttttcTTAATTAActggaatgtttccttag	-1.13	17-22(+);19-24(-)	-	6.05;6.05	0.221	0.0164
												MA0125.1	Nobox	-	ttgattaaaagttttCTTAATTAACtggaatgtttccttag	-0.964	16-23(-);18-25(+)	-	5.62;6.40	0.198	0.0215
												MA0153.1	HNF1B	-	ttgattaaaagttTTCTTAATTAACtggaatgtttccttag	-0.885	14-25(+)	-	7.3479	0.104	0.0135
												MA0063.1	Nkx2-5	-	ttgattaaaagttttcTTAATTAActggaatgtttccttag	-0.817	17-23(+);18-24(-)	-	5.53;5.53	0.179	0.0273
BMP4.NCCM-5	BMP4	DO35857	male	3	Group3	14	54512866	C	CT	IGR	5.958	MA0142.1	Pou5f1	-	gacagacgtttttatttgcaCTTTTTTTTTCAAATctatcca	-1.08	21-35(+)	-	8.14328	0.127	0.0105
												MA0143.1	Sox2	-	gacagacgtttttatttgcACTTTTTTTTTCAAAtctatcca	-0.763	20-34(+)	-	6.3978	0.244	0.042
BMP4.NCCM-4	BMP4	DO48922	male	10	Group3	14	54421098	G	A	Intron	4.623	MA0043.1	HLF	tcagatcttaatgtggccgaGGTTTTACAACTcccgacccg	-	0.546	21-32(+)	5.31491	-	0.0475	0.167
												MA0131.1	MIZF	-	tcagatcttaatgtgGCCGAAGTTTtacaactcccgacccg	-0.337	16-25(-)	-	5.15921	0.0761	0.035
HOXB1.NCCM-1	HOXB1/B2	DO35547	male	3	SHH	17	46545510	C	T	lincRNA	2.387	MA0101.1	REL	-	gcaccatttcttaTGGGTTTTTCtgaaccctgcccatatct	-1.08	14-23(+)		6.69756	0.463	0.0381
												MA0137.2	STAT1	gcaccatttcttatgGGTTTCTCTGAACCCtgcccatatct	-	0.676	16-30(+)	5.01	-	0.0683	0.324
HOXB1.NCCM-2	HOXB1/B2	DO48957	male	5	Group3	17	46640029	A	G	Intron	6.316	MA0132.1	Pdx1	atgataaaatcAATTAAATTACggccacttagggcccagcc	atgataaaatcAATTAAattgcggccacttagggcccagcc	0.29	12-17(-)	6.049	6.049	0.0192	0.0374
HOXB1.NCCM-3	HOXB1/B2	DO35581	male	3	Group3	17	46655880	G	T	5'UTR	8.659	MA0042.1	FOXI1	gaccccactccagccaaAGAGGTTTATTTccccttcttccc	gaccccactccagccaaAGATGTTTATTTccccttcttccc	-1.35	18-29(+)	5.6547	10.483	0.096	0.0043
												MA0040.1	Foxq1	gaccccactccagccaaAGAGGTTTATTtccccttcttccc	gaccccactccagccaaAGATGTTTATTtccccttcttccc	-1.26	18-28(+)	5.03101	9.14188	0.0989	0.00544
												MA0066.1	PPARG	gaccccactccagccaAAGAGGTTTATTTCCCCTTCttccc	-	1.11	17-36(-)	3.98111	-	0.0157	0.203
												MA0031.1	FOXD1	-	gaccccactccagccaaagATGTTTATttccccttcttccc	-0.908	20-27(-)	-	6.85785	0.268	0.0331
												MA0041.1	FOXD3	-	gaccccactccagccaaAGATGTTTATTTccccttcttccc	-0.598	18-29(+)		6.3	0.301	0.0759
												MA0030.1	FOXF2	-	gaccccactccagccaaaGATGTTTATTTCCCcttcttccc	-0.365	19-32(-)	-	5.97192	0.0899	0.0388
HOXB1.NCCM-5	HOXB1/B2	DO35575	male	6	Group4	17	46703946	G	A	5'Flank	2.276	MA0069.1	Pax6	-	tccgcaccgcactccatATCAAGGATGGATTgttttatgct	-1.09	18-31(+)		5.1115	0.249	0.0203
												MA0142.1	Pou5f1	-	tccgcaccgCACTCCATATCAAGGatggattgttttatgct	-0.679	10-24(-)		5.03	0.349	0.0732
												MA0036.1	GATA2	tccgcaccgcactccaTATCGaGGATGgattgttttatgct	tccgcaccgcactccaTATCAaGGATGgattgttttatgct	0.326	17-21(-); 23-27(+)	4.60; 4.42	4.24; 4.42	0.0179	0.038
