# Supplementary material for: Using evolutionary constraint to define novel candidate driver genes in medulloblastoma
Source: Proc Natl Acad Sci U S A. 2023 Aug 7;120(33):e2300984120. doi: 10.1073/pnas.2300984120 (PMC10438395; doi:10.1073/pnas.2300984120)
Supplement: Supplementary file 15 — Dataset S14 (XLSX) [file pnas.2300984120.sd14.xlsx]

## Sheet: Sheet1
Dataset 14: oligos used for the EMSA experiments.
Allele name	Forward Oligo	Reverse Oligo
WT_BMP4	TATTGGTTTCCACTAAGCTGCTCCTTTT	AAAAGGAGCAGCTTAGTGGAAACCAAT
MUT_BMP4	TATTGGTTTCCACAAAGCTGCTCCTTTT	AAAAGGAGCAGCTTTGTGGAAACCAATA
WT_HOXB1/HOXB2_1	TTTCTTATGGGTTTCTCTGAACCCTGCCC	GGGCAGGGTTCAGAGAAACCCATAAGAAA
MUT_HOXB1/HOXB2_1	TTTCTTATGGGTTTTTCTGAACCCTGCCC	GGGCAGGGTTCAGAAAAACCCATAAGAAA
WT_HOXB1/HOXB2_2	CCGCACTCCATATCGAGGATGGATTGTTT	AAACAATCCATCCTCGATATGGAGTGCGG
MUT_HOXB1/HOXB2_2	CCGCACTCCATATCAAGGATGGATTGTTT	AAACAATCCATCCTTGATATGGAGTGCGG
WT_HOXB1/HOXB2_3	ACTCCAGCCAAAGAGGTTTATTTCCCCTT	AAGGGGAAATAAACCTCTTTGGCTGGAGT
MUT_HOXB1/HOXB2_3	ACTCCAGCCAAAGATGTTTATTTCCCCTT	AAGGGGAAATAAACATCTTTGGCTGGAGT
